# Supplementary material for: Whole Genome Sequencing of Avian Pathogenic Escherichia coli Causing Bacterial Chondronecrosis and Osteomyelitis in Australian Poultry
Source: Microorganisms. 2023 Jun 6;11(6):1513. doi: 10.3390/microorganisms11061513 (PMC10302171; doi:10.3390/microorganisms11061513)
Supplement: Supplementary file 1 [file microorganisms-11-01513-s001.zip]

Archive with 10 entries (10 files):
- .DS_Store
- Figure Captions.pdf
- Figure S1.png
- Figure S2.png
- Figure S3.png
- Figure S4.png
- Table S1.xlsx
- Table S2.xlsx
- Table S3.xlsx
- Table_S4.xlsx
