# Supplementary material for: Whole Genome Sequencing of Avian Pathogenic Escherichia coli Causing Bacterial Chondronecrosis and Osteomyelitis in Australian Poultry
Source: Microorganisms. 2023 Jun 6;11(6):1513. doi: 10.3390/microorganisms11061513 (PMC10302171; doi:10.3390/microorganisms11061513)
Supplement: Supplementary file 1 [file microorganisms-11-01513-s001.zip › Table S1.xlsx]

## Sheet: Supplementary_Table_1
name	Biosample	Sequenced in the present study	RepBCO	Bird Gross Necropsy ID	Isolation Site	Collection Year	Host	Collection	ColV	scheme	ST	allele1	allele2	allele3	allele4	allele5	allele6	allele7	ST_other	Fimtype	Species	O-type	H-type	Serotype	QC	Evidence	GeneScores	AlleleKeys	GeneIdentities(%)	GeneCoverages(%)	GeneContigNames	GeneRanges	GeneLengths	Database	Warnings	trpBA	virA	TspE4	arpA	chu	yjaA	Clermont_type	genes_detected	quadraplex_resuts	alleles_for_C_or_G	clermontyping_phylogroup	mashfile	incac	incf
FH1	SAMN34993230	Yes	Yes	7	Right Tibiotarsus	2016	Chicken	BCO	0	ecoli	1818	adk(6)	fumC(282)	gyrB(230)	icd(1)	mdh(8)	purA(8)	recA(173)	1818	fimH86	-	O116	H16	O116:H16	-	Based on 3 allele(s)	wzx:1;wzy:1;fliC:1;	O116-5-wzx;O116-2-wzy-origin;H16-25-fliC;	100;100;100;	100;100;100;	contig00017;contig00017;contig00005;	37652-39079;33803-34963;43532-45106;	1428;1161;1575;	v1.0 (11-03-2020)	-	1	0	0	1	0	0	A	['ybgD', 'trpA', 'trpBA', 'arpA']	['+', '-', '-', '-']	[]	A	FH1.fasta_mash_screen.tab	Unknown	F95:A-:B-
FH100	SAMN34993231	Yes	Yes	337	Right Tibiotarsus	2015	Chicken	BCO	1	ecoli	95	adk(37)	fumC(38)	gyrB(19)	icd(37)	mdh(17)	purA(11)	recA(26)	95	fimH526	-	O2	H5	O2:H5	-	Based on 3 allele(s)	wzx:1;wzy:1;fliC:1;	O2-7-wzx;O2-16-wzy;H5-2-fliC-origin;	100;100;100;	100;100;100;	contig00004;contig00004;contig00008;	26964-28226;24290-25252;133991-135301;	1263;963;1311;	v1.0 (11-03-2020)	High similarity O-antigen group 7:O2/O50 as per A.Iguchi et.al (PMID: 25428893)	1	0	1	0	1	1	B2	['trpBA', 'chuA', 'yjaA', 'TspE4.C2', 'trpAgpC']	['-', '+', '+', '+']	['trpAgpC']	B2	FH100.fasta_mash_screen.tab	Unknown	C4:A-:B1
FH101	SAMN34993232	Yes	No	337	Left Femoral Head	2015	Chicken	BCO	1	ecoli	95	adk(37)	fumC(38)	gyrB(19)	icd(37)	mdh(17)	purA(11)	recA(26)	95	fimH526	-	O2	H5	O2:H5	-	Based on 3 allele(s)	wzx:1;wzy:1;fliC:1;	O2-7-wzx;O2-16-wzy;H5-2-fliC-origin;	100;100;100;	100;100;100;	contig00002;contig00002;contig00006;	349741-351003;352715-353677;76804-78114;	1263;963;1311;	v1.0 (11-03-2020)	High similarity O-antigen group 7:O2/O50 as per A.Iguchi et.al (PMID: 25428893)	1	0	1	0	1	1	B2	['trpBA', 'chuA', 'yjaA', 'TspE4.C2', 'trpAgpC']	['-', '+', '+', '+']	['trpAgpC']	B2	FH101.fasta_mash_screen.tab	Unknown	C4:A-:B1
FH102	SAMN34993233	Yes	Yes	339	Right Tibiotarsus	2015	Chicken	BCO	1	ecoli	95	adk(37)	fumC(38)	gyrB(19)	icd(37)	mdh(17)	purA(11)	recA(26)	95	fimH526	-	O2	H5	O2:H5	-	Based on 3 allele(s)	wzx:1;wzy:1;fliC:1;	O2-7-wzx;O2-16-wzy;H5-2-fliC-origin;	100;100;100;	100;100;100;	contig00004;contig00004;contig00002;	349211-350473;352185-353147;386770-388080;	1263;963;1311;	v1.0 (11-03-2020)	High similarity O-antigen group 7:O2/O50 as per A.Iguchi et.al (PMID: 25428893)	1	0	1	0	1	1	B2	['trpBA', 'chuA', 'yjaA', 'TspE4.C2', 'trpAgpC']	['-', '+', '+', '+']	['trpAgpC']	B2	FH102.fasta_mash_screen.tab	Unknown	C4:A-:B1
FH103	SAMN34993234	Yes	No	339	Right Femoral Head	2015	Chicken	BCO	1	ecoli	95	adk(37)	fumC(38)	gyrB(19)	icd(37)	mdh(17)	purA(11)	recA(26)	95	fimH526	-	O2	H5	O2:H5	-	Based on 3 allele(s)	wzx:1;wzy:1;fliC:1;	O2-7-wzx;O2-16-wzy;H5-2-fliC-origin;	100;100;100;	100;100;100;	contig00002;contig00002;contig00003;	656862-658124;659836-660798;386802-388112;	1263;963;1311;	v1.0 (11-03-2020)	High similarity O-antigen group 7:O2/O50 as per A.Iguchi et.al (PMID: 25428893)	1	0	1	0	1	1	B2	['trpBA', 'chuA', 'yjaA', 'TspE4.C2', 'trpAgpC']	['-', '+', '+', '+']	['trpAgpC']	B2	FH103.fasta_mash_screen.tab	Unknown	C4:A-:B1
FH104	SAMN34993235	Yes	No	339	Left Tibiotarsus	2015	Chicken	BCO	1	ecoli	95	adk(37)	fumC(38)	gyrB(19)	icd(37)	mdh(17)	purA(11)	recA(26)	95	fimH526	-	O2	H5	O2:H5	-	Based on 3 allele(s)	wzx:1;wzy:1;fliC:1;	O2-7-wzx;O2-16-wzy;H5-2-fliC-origin;	100;100;100;	100;100;100;	contig00002;contig00002;contig00003;	656862-658124;659836-660798;133991-135301;	1263;963;1311;	v1.0 (11-03-2020)	High similarity O-antigen group 7:O2/O50 as per A.Iguchi et.al (PMID: 25428893)	1	0	1	0	1	1	B2	['trpBA', 'chuA', 'yjaA', 'TspE4.C2', 'trpAgpC']	['-', '+', '+', '+']	['trpAgpC']	B2	FH104.fasta_mash_screen.tab	Unknown	C4:A-:B1
FH105	SAMN34993236	Yes	No	339	Left Femoral Head	2015	Chicken	BCO	1	ecoli	95	adk(37)	fumC(38)	gyrB(19)	icd(37)	mdh(17)	purA(11)	recA(26)	95	fimH526	-	O2	H5	O2:H5	-	Based on 3 allele(s)	wzx:1;wzy:1;fliC:1;	O2-7-wzx;O2-16-wzy;H5-2-fliC-origin;	100;100;100;	100;100;100;	contig00003;contig00003;contig00002;	47967-49229;45293-46255;182812-184122;	1263;963;1311;	v1.0 (11-03-2020)	High similarity O-antigen group 7:O2/O50 as per A.Iguchi et.al (PMID: 25428893)	1	0	1	0	1	1	B2	['trpBA', 'chuA', 'yjaA', 'TspE4.C2', 'trpAgpC']	['-', '+', '+', '+']	['trpAgpC']	B2	FH105.fasta_mash_screen.tab	Unknown	C4:A-:B1
FH106	SAMN34993237	Yes	No	343	Right Tibiotarsus	2015	Chicken	BCO	1	ecoli	117	adk(20)	fumC(45)	gyrB(41)	icd(43)	mdh(5)	purA(32)	recA(2)	117	fimH97	-	O45	H4	O45:H4	-	Based on 3 allele(s)	wzx:1;wzy:1;fliC:1;	O45-1-wzx-origin;O45-18-wzy;H4-2-fliC-origin;	100;100;100;	100;100;100;	contig00024;contig00024;contig00018;	48049-49308;50732-51419;8440-9489;	1260;688;1050;	v1.0 (11-03-2020)	-	1	0	0	0	1	0	G	['ybgD', 'trpA', 'trpBA', 'chuA', 'trpAgpC']	['-', '+', '-', '-']	['trpAgpC']	G	FH106.fasta_mash_screen.tab	Unknown	C4:A-:B8
FH107	SAMN34993238	Yes	No	343	Right Femoral Head	2015	Chicken	BCO	1	ecoli	95	adk(37)	fumC(38)	gyrB(19)	icd(37)	mdh(17)	purA(11)	recA(26)	95	fimH526	-	O2	H5	O2:H5	-	Based on 3 allele(s)	wzx:1;wzy:1;fliC:1;	O2-7-wzx;O2-16-wzy;H5-2-fliC-origin;	100;100;100;	100;100;100;	contig00018;contig00018;contig00002;	41546-42808;38872-39834;134612-135922;	1263;963;1311;	v1.0 (11-03-2020)	High similarity O-antigen group 7:O2/O50 as per A.Iguchi et.al (PMID: 25428893)	1	0	1	0	1	1	B2	['trpBA', 'chuA', 'yjaA', 'TspE4.C2', 'trpAgpC']	['-', '+', '+', '+']	['trpAgpC']	B2	FH107.fasta_mash_screen.tab	Unknown	C4:A-:B1
FH108	SAMN34993239	Yes	Yes	343	Left Femoral Head	2015	Chicken	BCO	1	ecoli	95	adk(37)	fumC(38)	gyrB(19)	icd(37)	mdh(17)	purA(11)	recA(26)	95	fimH526	-	O2	H5	O2:H5	-	Based on 3 allele(s)	wzx:1;wzy:1;fliC:1;	O2-7-wzx;O2-16-wzy;H5-2-fliC-origin;	100;100;100;	100;100;100;	contig00003;contig00003;contig00002;	26502-27764;23828-24790;182812-184122;	1263;963;1311;	v1.0 (11-03-2020)	High similarity O-antigen group 7:O2/O50 as per A.Iguchi et.al (PMID: 25428893)	1	0	1	0	1	1	B2	['trpBA', 'chuA', 'yjaA', 'TspE4.C2', 'trpAgpC']	['-', '+', '+', '+']	['trpAgpC']	B2	FH108.fasta_mash_screen.tab	Unknown	C4:A-:B1
FH109	SAMN34993240	Yes	No	343	Left Tibiotarsus	2015	Chicken	BCO	1	ecoli	95	adk(37)	fumC(38)	gyrB(19)	icd(37)	mdh(17)	purA(11)	recA(26)	95	fimH526	-	O2	H5	O2:H5	-	Based on 3 allele(s)	wzx:1;wzy:1;fliC:1;	O2-7-wzx;O2-16-wzy;H5-2-fliC-origin;	100;100;100;	100;100;100;	contig00004;contig00004;contig00002;	41546-42808;38872-39834;386770-388080;	1263;963;1311;	v1.0 (11-03-2020)	High similarity O-antigen group 7:O2/O50 as per A.Iguchi et.al (PMID: 25428893)	1	0	1	0	1	1	B2	['trpBA', 'chuA', 'yjaA', 'TspE4.C2', 'trpAgpC']	['-', '+', '+', '+']	['trpAgpC']	B2	FH109.fasta_mash_screen.tab	Unknown	C4:A-:B1
FH11	SAMN34993241	Yes	No	9	Right Tibiotarsus	2016	Chicken	BCO	0	ecoli	1818	adk(6)	fumC(282)	gyrB(230)	icd(1)	mdh(8)	purA(8)	recA(173)	1818	fimH86	-	O116	H16	O116:H16	-	Based on 3 allele(s)	wzx:1;wzy:1;fliC:1;	O116-5-wzx;O116-2-wzy-origin;H16-25-fliC;	100;100;100;	100;100;100;	contig00015;contig00015;contig00004;	56544-57971;60660-61820;43532-45106;	1428;1161;1575;	v1.0 (11-03-2020)	-	1	0	0	1	0	0	A	['ybgD', 'trpA', 'trpBA', 'arpA']	['+', '-', '-', '-']	[]	A	FH11.fasta_mash_screen.tab	Unknown	F95:A-:B-
FH110	SAMN34993242	Yes	No	264	Liver	2016	Chicken	BCO	1	ecoli	355	adk(36)	fumC(24)	gyrB(10)	icd(13)	mdh(17)	purA(10)	recA(25)	355	fimH154	-	O2	H5	O2:H5	-	Based on 3 allele(s)	wzx:1;wzy:1;fliC:1;	O2-6-wzx;O2-15-wzy;H5-2-fliC-origin;	100;100;100;	100;100;100;	contig00015;contig00015;contig00002;	10404-11666;13378-14340;48662-49972;	1263;963;1311;	v1.0 (11-03-2020)	High similarity O-antigen group 7:O2/O50 as per A.Iguchi et.al (PMID: 25428893)	1	0	1	0	1	1	B2	['trpBA', 'chuA', 'yjaA', 'TspE4.C2', 'trpAgpC']	['-', '+', '+', '+']	['trpAgpC']	B2	FH110.fasta_mash_screen.tab	Unknown	C4:A-:B1
FH111	SAMN34993243	Yes	No	264	Left Femoral Head	2016	Chicken	BCO	1	ecoli	355	adk(36)	fumC(24)	gyrB(10)	icd(13)	mdh(17)	purA(10)	recA(25)	355	fimH154	-	O2	H5	O2:H5	-	Based on 3 allele(s)	wzx:1;wzy:1;fliC:1;	O2-6-wzx;O2-15-wzy;H5-2-fliC-origin;	100;100;100;	100;100;100;	contig00013;contig00013;contig00002;	10404-11666;13378-14340;48663-49973;	1263;963;1311;	v1.0 (11-03-2020)	High similarity O-antigen group 7:O2/O50 as per A.Iguchi et.al (PMID: 25428893)	1	0	1	0	1	1	B2	['trpBA', 'chuA', 'yjaA', 'TspE4.C2', 'trpAgpC']	['-', '+', '+', '+']	['trpAgpC']	B2	FH111.fasta_mash_screen.tab	Unknown	C4:A-:B1
FH112	SAMN34993244	Yes	Yes	264	Right Femoral Head	2016	Chicken	BCO	1	ecoli	355	adk(36)	fumC(24)	gyrB(10)	icd(13)	mdh(17)	purA(10)	recA(25)	355	fimH154	-	O2	H5	O2:H5	-	Based on 3 allele(s)	wzx:1;wzy:1;fliC:1;	O2-6-wzx;O2-15-wzy;H5-2-fliC-origin;	100;100;100;	100;100;100;	contig00015;contig00015;contig00002;	10436-11698;13410-14372;422840-424150;	1263;963;1311;	v1.0 (11-03-2020)	High similarity O-antigen group 7:O2/O50 as per A.Iguchi et.al (PMID: 25428893)	1	0	1	0	1	1	B2	['trpBA', 'chuA', 'yjaA', 'TspE4.C2', 'trpAgpC']	['-', '+', '+', '+']	['trpAgpC']	B2	FH112.fasta_mash_screen.tab	Unknown	C4:A-:B1
FH113	SAMN34993245	Yes	No	264	Left Tibiotarsus	2016	Chicken	BCO	1	ecoli	355	adk(36)	fumC(24)	gyrB(10)	icd(13)	mdh(17)	purA(10)	recA(25)	355	fimH154	-	O2	H5	O2:H5	-	Based on 3 allele(s)	wzx:1;wzy:1;fliC:1;	O2-6-wzx;O2-15-wzy;H5-2-fliC-origin;	100;100;100;	100;100;100;	contig00014;contig00014;contig00001;	10436-11698;13410-14372;469747-471057;	1263;963;1311;	v1.0 (11-03-2020)	High similarity O-antigen group 7:O2/O50 as per A.Iguchi et.al (PMID: 25428893)	1	0	1	0	1	1	B2	['trpBA', 'chuA', 'yjaA', 'TspE4.C2', 'trpAgpC']	['-', '+', '+', '+']	['trpAgpC']	B2	FH113.fasta_mash_screen.tab	Unknown	C4:A-:B1
FH114	SAMN34993246	Yes	No	266	Left Femoral Head	2016	Chicken	BCO	1	ecoli	117	adk(20)	fumC(45)	gyrB(41)	icd(43)	mdh(5)	purA(32)	recA(2)	117	fimH916	-	O78	H4	O78:H4	-	Based on 3 allele(s)	wzx:0.999;wzy:1;fliC:1;	O78-4-wzx;O78-5-wzy;H4-2-fliC-origin;	99.929;100;100;	100;100;100;	contig00001;contig00001;contig00021;	423123-424538;419275-420396;23285-24334;	1416;1122;1050;	v1.0 (11-03-2020)	-	1	0	0	0	1	0	G	['ybgD', 'trpA', 'trpBA', 'chuA', 'trpAgpC']	['-', '+', '-', '-']	['trpAgpC']	G	FH114.fasta_mash_screen.tab	Unknown	F24:A-:B1
FH115	SAMN34993247	Yes	No	266	Left Tibiotarsus	2016	Chicken	BCO	1	ecoli	117	adk(20)	fumC(45)	gyrB(41)	icd(43)	mdh(5)	purA(32)	recA(2)	117	fimH916	-	O78	H4	O78:H4	-	Based on 3 allele(s)	wzx:0.999;wzy:1;fliC:1;	O78-4-wzx;O78-5-wzy;H4-2-fliC-origin;	99.929;100;100;	100;100;100;	contig00001;contig00001;contig00015;	638853-640268;635005-636126;88886-89935;	1416;1122;1050;	v1.0 (11-03-2020)	-	1	0	0	0	1	0	G	['ybgD', 'trpA', 'trpBA', 'chuA', 'trpAgpC']	['-', '+', '-', '-']	['trpAgpC']	G	FH115.fasta_mash_screen.tab	Unknown	F24:A-:B1
FH116	SAMN34993248	Yes	Yes	266	Right Tibiotarsus	2016	Chicken	BCO	1	ecoli	117	adk(20)	fumC(45)	gyrB(41)	icd(43)	mdh(5)	purA(32)	recA(2)	117	fimH916	-	O78	H4	O78:H4	-	Based on 3 allele(s)	wzx:0.999;wzy:1;fliC:1;	O78-4-wzx;O78-5-wzy;H4-2-fliC-origin;	99.929;100;100;	100;100;100;	contig00001;contig00001;contig00013;	638853-640268;635005-636126;23317-24366;	1416;1122;1050;	v1.0 (11-03-2020)	-	1	0	0	0	1	0	G	['ybgD', 'trpA', 'trpBA', 'chuA', 'trpAgpC']	['-', '+', '-', '-']	['trpAgpC']	G	FH116.fasta_mash_screen.tab	Unknown	F24:A-:B1
FH117	SAMN34993249	Yes	No	266	Right Femoral Head	2016	Chicken	BCO	1	ecoli	117	adk(20)	fumC(45)	gyrB(41)	icd(43)	mdh(5)	purA(32)	recA(2)	117	fimH916	-	O78	H4	O78:H4	-	Based on 3 allele(s)	wzx:0.999;wzy:1;fliC:1;	O78-4-wzx;O78-5-wzy;H4-2-fliC-origin;	99.929;100;100;	100;100;100;	contig00001;contig00001;contig00013;	27092-28507;31234-32355;88887-89936;	1416;1122;1050;	v1.0 (11-03-2020)	-	1	0	0	0	1	0	G	['ybgD', 'trpA', 'trpBA', 'chuA', 'trpAgpC']	['-', '+', '-', '-']	['trpAgpC']	G	FH117.fasta_mash_screen.tab	Unknown	F24:A-:B1
FH118	SAMN34993250	Yes	Yes	267	Right Femoral Head	2016	Chicken	BCO	1	ecoli	13296	adk(~21)	fumC(35)	gyrB(27)	icd(6)	mdh(5)	purA(5)	recA(4)	Other	fimH27	-	O15	H18	O15:H18	-	Based on 3 allele(s)	wzx:1;wzy:1;fliC:1;	O15-4-wzx;O15-8-wzy;H18-1-fliC-origin;	100;100;100;	100;100;100;	contig00034;contig00034;contig00010;	30304-31548;28093-29271;93938-95602;	1245;1179;1665;	v1.0 (11-03-2020)	-	1	0	0	1	1	0	D	['ybgD', 'trpA', 'trpBA', 'chuA', 'arpA', 'trpAgpC']	['+', '+', '-', '-']	['trpAgpC']	D	FH118.fasta_mash_screen.tab	Unknown	F4:A-:B1
FH119	SAMN34993251	Yes	No	368	Left Tibiotarsus	2016	Chicken	BCO	0	ecoli	155	adk(6)	fumC(4)	gyrB(14)	icd(16)	mdh(24)	purA(8)	recA(14)	155	fimH366	-	O111	H4	O111:H4	-	Based on 3 allele(s)	wzx:1;wzy:1;fliC:1;	O111-12-wzx;O111-24-wzy;H4-2-fliC-origin;	100;100;100;	100;100;100;	contig00036;contig00036;contig00011;	9471-10736;10726-11778;124299-125348;	1266;1053;1050;	v1.0 (11-03-2020)	-	1	0	1	1	0	0	B1	['ybgD', 'trpA', 'trpBA', 'TspE4.C2', 'arpA', 'trpAgpC']	['+', '-', '-', '+']	['trpAgpC']	B1	FH119.fasta_mash_screen.tab	Unknown	C4:A-:B1
FH12	SAMN34993252	Yes	No	10	Right Tibiotarsus	2016	Chicken	BCO	0	ecoli	212	adk(6)	fumC(29)	gyrB(4)	icd(18)	mdh(11)	purA(8)	recA(6)	Other	fimH38	-	O18	H49	O18:H49	-	Based on 3 allele(s)	wzx:0.999;wzy:0.997;fliC:1;	O18-7-wzx;O18-12-wzy;H49-3-fliC;	99.92;99.748;99.941;	100;100;100;	contig00036;contig00036;contig00027;	26928-28175;25681-26871;5199-6893;	1248;1191;1695;	v1.0 (11-03-2020)	-	1	0	1	1	0	0	B1	['ybgD', 'trpA', 'trpBA', 'TspE4.C2', 'arpA', 'trpAgpC']	['+', '-', '-', '+']	['trpAgpC']	B1	FH12.fasta_mash_screen.tab	Unknown	F-:A-:B-
FH120	SAMN34993253	Yes	No	267	Left Femoral Head	2016	Chicken	BCO	1	ecoli	69	adk(21)	fumC(35)	gyrB(27)	icd(6)	mdh(5)	purA(5)	recA(4)	69	fimH27	-	O15	H18	O15:H18	-	Based on 3 allele(s)	wzx:1;wzy:1;fliC:1;	O15-4-wzx;O15-8-wzy;H18-1-fliC-origin;	100;100;100;	100;100;100;	contig00028;contig00028;contig00011;	344-1588;2621-3799;90572-92236;	1245;1179;1665;	v1.0 (11-03-2020)	-	1	0	0	1	1	0	D	['ybgD', 'trpA', 'trpBA', 'chuA', 'arpA', 'trpAgpC']	['+', '+', '-', '-']	['trpAgpC']	D	FH120.fasta_mash_screen.tab	Unknown	F4:A-:B1
FH121	SAMN34993254	Yes	No	267	Left Tibiotarsus	2016	Chicken	BCO	1	ecoli	69	adk(21)	fumC(35)	gyrB(27)	icd(6)	mdh(5)	purA(5)	recA(4)	69	fimH27	-	O15	H18	O15:H18	-	Based on 3 allele(s)	wzx:1;wzy:1;fliC:1;	O15-4-wzx;O15-8-wzy;H18-1-fliC-origin;	100;100;100;	100;100;100;	contig00010;contig00010;contig00013;	33216-34460;31005-32183;93970-95634;	1245;1179;1665;	v1.0 (11-03-2020)	-	1	0	0	1	1	0	D	['ybgD', 'trpA', 'trpBA', 'chuA', 'arpA', 'trpAgpC']	['+', '+', '-', '-']	['trpAgpC']	D	FH121.fasta_mash_screen.tab	Unknown	F4:A-:B1
FH122	SAMN34993255	Yes	No	274	Right Tibiotarsus	2016	Chicken	BCO	1	ecoli	93	adk(6)	fumC(11)	gyrB(4)	icd(10)	mdh(7)	purA(8)	recA(6)	Other	NA	-	O15	H4	O15:H4	-	Based on 3 allele(s)	wzx:1;wzy:1;fliC:1;	O15-4-wzx;O15-10-wzy;H4-2-fliC-origin;	100;100;100;	100;100;100;	contig00006;contig00006;contig00007;	176057-177301;178334-179512;121649-122698;	1245;1179;1050;	v1.0 (11-03-2020)	-	1	0	0	1	0	0	A	['ybgD', 'trpA', 'trpBA', 'arpA']	['+', '-', '-', '-']	[]	A	FH122.fasta_mash_screen.tab	Unknown	F-:A1:B1
FH124	SAMN34993256	Yes	No	274	Left Femoral Head	2016	Chicken	BCO	1	ecoli	93	adk(6)	fumC(11)	gyrB(4)	icd(10)	mdh(7)	purA(8)	recA(6)	Other	NA	-	O15	H4	O15:H4	-	Based on 3 allele(s)	wzx:1;wzy:1;fliC:1;	O15-4-wzx;O15-10-wzy;H4-2-fliC-origin;	100;100;100;	100;100;100;	contig00006;contig00006;contig00007;	176057-177301;178334-179512;32906-33955;	1245;1179;1050;	v1.0 (11-03-2020)	-	1	0	0	1	0	0	A	['ybgD', 'trpA', 'trpBA', 'arpA']	['+', '-', '-', '-']	[]	A	FH124.fasta_mash_screen.tab	Unknown	F-:A1:B1
FH125	SAMN34993257	Yes	Yes	274	Right Femoral Head	2016	Chicken	BCO	1	ecoli	10	adk(10)	fumC(11)	gyrB(4)	icd(8)	mdh(8)	purA(8)	recA(2)	Other	fimH54	-	O8	H30	O8:H30	-	Based on 2 allele(s)	wzm:0.679;fliC:1;	O8-22-wzm;H30-5-fliC;	99.815;99.942;	68;100;	contig00041;contig00001;	27722-28262;352430-354142;	541;1713;	v1.0 (11-03-2020)	-	1	0	0	1	0	1	A	['trpA', 'trpBA', 'yjaA', 'arpA']	['+', '-', '+', '-']	[]	A	FH125.fasta_mash_screen.tab	Unknown	F24:A-:B23
FH126	SAMN34993258	Yes	No	358	Left Tibiotarsus	2016	Chicken	BCO	1	ecoli	95	adk(37)	fumC(38)	gyrB(19)	icd(37)	mdh(17)	purA(11)	recA(26)	95	fimH30	-	O1	H7	O1:H7	-	Based on 3 allele(s)	wzx:1;wzy:1;fliC:1;	O1-1-wzx-origin;O1-6-wzy;H7-3-fliC-origin;	100;100;100;	100;100;100;	contig00016;contig00016;contig00002;	83756-84982;87250-88254;368109-369866;	1227;1005;1758;	v1.0 (11-03-2020)	-	1	0	1	0	1	1	B2	['trpBA', 'chuA', 'yjaA', 'TspE4.C2', 'trpAgpC']	['-', '+', '+', '+']	['trpAgpC']	B2	FH126.fasta_mash_screen.tab	Unknown	F24:A-:B1
FH127	SAMN34993259	Yes	Yes	362	Right Tibiotarsus	2016	Chicken	BCO	1	ecoli	95	adk(37)	fumC(38)	gyrB(19)	icd(37)	mdh(17)	purA(11)	recA(26)	95	fimH526	-	O2	H5	O2:H5	-	Based on 3 allele(s)	wzx:1;wzy:1;fliC:1;	O2-7-wzx;O2-16-wzy;H5-2-fliC-origin;	100;100;100;	100;100;100;	contig00003;contig00003;contig00008;	349264-350526;352238-353200;133991-135301;	1263;963;1311;	v1.0 (11-03-2020)	High similarity O-antigen group 7:O2/O50 as per A.Iguchi et.al (PMID: 25428893)	1	0	1	0	1	1	B2	['trpBA', 'chuA', 'yjaA', 'TspE4.C2', 'trpAgpC']	['-', '+', '+', '+']	['trpAgpC']	B2	FH127.fasta_mash_screen.tab	Unknown	F76:A-:B1
FH128	SAMN34993260	Yes	No	358	Right Tibiotarsus	2016	Chicken	BCO	1	ecoli	95	adk(37)	fumC(38)	gyrB(19)	icd(37)	mdh(17)	purA(11)	recA(26)	95	fimH30	-	O1	H7	O1:H7	-	Based on 3 allele(s)	wzx:1;wzy:1;fliC:1;	O1-1-wzx-origin;O1-6-wzy;H7-3-fliC-origin;	100;100;100;	100;100;100;	contig00017;contig00017;contig00003;	27733-28959;24461-25465;33788-35545;	1227;1005;1758;	v1.0 (11-03-2020)	-	1	0	1	0	1	1	B2	['trpBA', 'chuA', 'yjaA', 'TspE4.C2', 'trpAgpC']	['-', '+', '+', '+']	['trpAgpC']	B2	FH128.fasta_mash_screen.tab	Unknown	F24:A-:B1
FH13	SAMN34993261	Yes	No	9	Right Tibiotarsus	2016	Chicken	BCO	0	ecoli	1818	adk(6)	fumC(282)	gyrB(230)	icd(1)	mdh(8)	purA(8)	recA(173)	1818	fimH86	-	O116	H16	O116:H16	-	Based on 3 allele(s)	wzx:1;wzy:1;fliC:1;	O116-5-wzx;O116-2-wzy-origin;H16-25-fliC;	100;100;100;	100;100;100;	contig00016;contig00016;contig00004;	37684-39111;33835-34995;43975-45549;	1428;1161;1575;	v1.0 (11-03-2020)	-	1	0	0	1	0	0	A	['ybgD', 'trpA', 'trpBA', 'arpA']	['+', '-', '-', '-']	[]	A	FH13.fasta_mash_screen.tab	Unknown	F95:A-:B-
FH130	SAMN34993262	Yes	Yes	359	Right Tibiotarsus	2016	Chicken	BCO	1	ecoli	803	adk(13)	fumC(24)	gyrB(19)	icd(22)	mdh(17)	purA(10)	recA(2)	Other	fimH88	-	O85	H31	O85:H31	-	Based on 3 allele(s)	wzx:1;wzy:0.997;fliC:1;	O85-3-wzx;O85-2-wzy-origin;H31-8-fliC;	100;99.732;100;	100;100;100;	contig00009;contig00009;contig00028;	47075-48295;44921-46039;45197-46864;	1221;1119;1668;	v1.0 (11-03-2020)	-	1	0	0	0	1	1	B2	['trpA', 'trpBA', 'chuA', 'yjaA', 'trpAgpC']	['-', '+', '+', '-']	['trpAgpC']	B2	FH130.fasta_mash_screen.tab	Unknown	F2:A-:B1
FH131	SAMN34993263	Yes	No	360	Liver	2016	Chicken	BCO	1	ecoli	101	adk(43)	fumC(41)	gyrB(15)	icd(18)	mdh(11)	purA(7)	recA(6)	Other	fimH86	-	O154	H8	O154:H8	-	Based on 3 allele(s)	wzx:1;wzy:0.999;fliC:1;	O154-1-wzx-origin;O154-2-wzy-origin;H8-2-fliC-origin;	100;99.904;100;	100;100;100;	contig00031;contig00031;contig00001;	5045-6337;9506-10546;7262-8740;	1293;1041;1479;	v1.0 (11-03-2020)	-	1	0	1	1	0	0	B1	['ybgD', 'trpA', 'trpBA', 'TspE4.C2', 'arpA', 'trpAgpC']	['+', '-', '-', '+']	['trpAgpC']	B1	FH131.fasta_mash_screen.tab	Unknown	C4:A6:B1
FH132	SAMN34993264	Yes	Yes	358	Left Femoral Head	2016	Chicken	BCO	1	ecoli	95	adk(37)	fumC(38)	gyrB(19)	icd(37)	mdh(17)	purA(11)	recA(26)	95	fimH30	-	O1	H7	O1:H7	-	Based on 3 allele(s)	wzx:1;wzy:1;fliC:1;	O1-1-wzx-origin;O1-6-wzy;H7-3-fliC-origin;	100;100;100;	100;100;100;	contig00015;contig00015;contig00004;	27733-28959;24461-25465;276833-278590;	1227;1005;1758;	v1.0 (11-03-2020)	-	1	0	1	0	1	1	B2	['trpBA', 'chuA', 'yjaA', 'TspE4.C2', 'trpAgpC']	['-', '+', '+', '+']	['trpAgpC']	B2	FH132.fasta_mash_screen.tab	Unknown	F24:A-:B1
FH133	SAMN34993265	Yes	No	360	Left Tibiotarsus	2016	Chicken	BCO	1	ecoli	355	adk(36)	fumC(24)	gyrB(10)	icd(13)	mdh(17)	purA(10)	recA(25)	355	fimH154	-	O2	H5	O2:H5	-	Based on 3 allele(s)	wzx:1;wzy:1;fliC:1;	O2-6-wzx;O2-15-wzy;H5-2-fliC-origin;	100;100;100;	100;100;100;	contig00014;contig00014;contig00003;	130921-132183;128247-129209;276779-278089;	1263;963;1311;	v1.0 (11-03-2020)	High similarity O-antigen group 7:O2/O50 as per A.Iguchi et.al (PMID: 25428893)	1	0	1	0	1	1	B2	['trpBA', 'chuA', 'yjaA', 'TspE4.C2', 'trpAgpC']	['-', '+', '+', '+']	['trpAgpC']	B2	FH133.fasta_mash_screen.tab	Unknown	C4:A-:B1
FH134	SAMN34993266	Yes	Yes	360	Left Femoral Head	2016	Chicken	BCO	1	ecoli	355	adk(36)	fumC(24)	gyrB(10)	icd(13)	mdh(17)	purA(10)	recA(25)	355	fimH154	-	O2	H5	O2:H5	-	Based on 3 allele(s)	wzx:1;wzy:1;fliC:1;	O2-6-wzx;O2-15-wzy;H5-2-fliC-origin;	100;100;100;	100;100;100;	contig00014;contig00014;contig00002;	10436-11698;13410-14372;380781-382091;	1263;963;1311;	v1.0 (11-03-2020)	High similarity O-antigen group 7:O2/O50 as per A.Iguchi et.al (PMID: 25428893)	1	0	1	0	1	1	B2	['trpBA', 'chuA', 'yjaA', 'TspE4.C2', 'trpAgpC']	['-', '+', '+', '+']	['trpAgpC']	B2	FH134.fasta_mash_screen.tab	Unknown	C4:A-:B1
FH135	SAMN34993267	Yes	No	362	Yolk Sac	2016	Chicken	BCO	1	ecoli	93	adk(6)	fumC(11)	gyrB(4)	icd(10)	mdh(7)	purA(8)	recA(6)	Other	NA	-	O15	H4	O15:H4	-	Based on 3 allele(s)	wzx:1;wzy:1;fliC:1;	O15-4-wzx;O15-10-wzy;H4-2-fliC-origin;	100;100;100;	100;100;100;	contig00024;contig00024;contig00005;	43618-44862;45895-47073;32874-33923;	1245;1179;1050;	v1.0 (11-03-2020)	-	1	0	0	1	0	0	A	['ybgD', 'trpA', 'trpBA', 'arpA']	['+', '-', '-', '-']	[]	A	FH135.fasta_mash_screen.tab	Unknown	F-:A1:B1
FH136	SAMN34993268	Yes	No	362	Left Tibiotarsus	2016	Chicken	BCO	1	ecoli	95	adk(37)	fumC(38)	gyrB(19)	icd(37)	mdh(17)	purA(11)	recA(26)	95	fimH526	-	O2	H5	O2:H5	-	Based on 3 allele(s)	wzx:1;wzy:1;fliC:1;	O2-7-wzx;O2-16-wzy;H5-2-fliC-origin;	100;100;100;	100;100;100;	contig00002;contig00002;contig00008;	26931-28193;24257-25219;134612-135922;	1263;963;1311;	v1.0 (11-03-2020)	High similarity O-antigen group 7:O2/O50 as per A.Iguchi et.al (PMID: 25428893)	1	0	1	0	1	1	B2	['trpBA', 'chuA', 'yjaA', 'TspE4.C2', 'trpAgpC']	['-', '+', '+', '+']	['trpAgpC']	B2	FH136.fasta_mash_screen.tab	Unknown	F76:A-:B1
FH137	SAMN34993269	Yes	No	362	Right Femoral Head	2016	Chicken	BCO	1	ecoli	95	adk(37)	fumC(38)	gyrB(19)	icd(37)	mdh(17)	purA(11)	recA(26)	95	fimH526	-	O2	H5	O2:H5	-	Based on 3 allele(s)	wzx:1;wzy:1;fliC:1;	O2-7-wzx;O2-16-wzy;H5-2-fliC-origin;	100;100;100;	100;100;100;	contig00003;contig00003;contig00008;	349264-350526;352238-353200;133991-135301;	1263;963;1311;	v1.0 (11-03-2020)	High similarity O-antigen group 7:O2/O50 as per A.Iguchi et.al (PMID: 25428893)	1	0	1	0	1	1	B2	['trpBA', 'chuA', 'yjaA', 'TspE4.C2', 'trpAgpC']	['-', '+', '+', '+']	['trpAgpC']	B2	FH137.fasta_mash_screen.tab	Unknown	F76:A-:B1
FH138	SAMN34993270	Yes	No	362	Left Femoral Head	2016	Chicken	BCO	1	ecoli	95	adk(37)	fumC(38)	gyrB(19)	icd(37)	mdh(17)	purA(11)	recA(26)	95	fimH526	-	O2	H5	O2:H5	-	Based on 3 allele(s)	wzx:1;wzy:1;fliC:1;	O2-7-wzx;O2-16-wzy;H5-2-fliC-origin;	100;100;100;	100;100;100;	contig00002;contig00002;contig00006;	349264-350526;352238-353200;76804-78114;	1263;963;1311;	v1.0 (11-03-2020)	High similarity O-antigen group 7:O2/O50 as per A.Iguchi et.al (PMID: 25428893)	1	0	1	0	1	1	B2	['trpBA', 'chuA', 'yjaA', 'TspE4.C2', 'trpAgpC']	['-', '+', '+', '+']	['trpAgpC']	B2	FH138.fasta_mash_screen.tab	Unknown	F76:A-:B1
FH139	SAMN34993271	Yes	No	363	Left Tibiotarsus	2016	Chicken	BCO	1	ecoli	69	adk(21)	fumC(35)	gyrB(27)	icd(6)	mdh(5)	purA(5)	recA(4)	69	fimH27	-	O15	H18	O15:H18	-	Based on 3 allele(s)	wzx:1;wzy:1;fliC:1;	O15-4-wzx;O15-8-wzy;H18-1-fliC-origin;	100;100;100;	100;100;100;	contig00001;contig00001;contig00012;	188042-189286;190319-191497;90572-92236;	1245;1179;1665;	v1.0 (11-03-2020)	-	1	0	0	1	1	0	D	['ybgD', 'trpA', 'trpBA', 'chuA', 'arpA', 'trpAgpC']	['+', '+', '-', '-']	['trpAgpC']	D	FH139.fasta_mash_screen.tab	Unknown	F4:A-:B1
FH14	SAMN34993272	Yes	No	10	Right Tibiotarsus	2016	Chicken	BCO	1	ecoli	1286	adk(10)	fumC(174)	gyrB(4)	icd(8)	mdh(8)	purA(8)	recA(2)	Other	fimH23	-	O16	H32	O16:H32	-	Based on 3 allele(s)	wzx:0.999;wzy:1;fliC:1;	O16-1-wzx-origin;O16-2-wzy-origin;H32-2-fliC;	99.92;100;99.942;	100;100;100;	contig00022;contig00022;contig00006;	36785-38032;34508-35674;148234-149946;	1248;1167;1713;	v1.0 (11-03-2020)	-	1	0	0	1	0	1	A	['ybgD', 'trpA', 'trpBA', 'yjaA', 'arpA']	['+', '-', '+', '-']	[]	A	FH14.fasta_mash_screen.tab	Unknown	F33:A-:B40
FH140	SAMN34993273	Yes	Yes	363	Left Femoral Head	2016	Chicken	BCO	1	ecoli	69	adk(21)	fumC(35)	gyrB(27)	icd(6)	mdh(5)	purA(5)	recA(4)	69	fimH27	-	O15	H18	O15:H18	-	Based on 3 allele(s)	wzx:1;wzy:1;fliC:1;	O15-4-wzx;O15-8-wzy;H18-1-fliC-origin;	100;100;100;	100;100;100;	contig00002;contig00002;contig00001;	409736-410980;412013-413191;93970-95634;	1245;1179;1665;	v1.0 (11-03-2020)	-	1	0	0	1	1	0	D	['ybgD', 'trpA', 'trpBA', 'chuA', 'arpA', 'trpAgpC']	['+', '+', '-', '-']	['trpAgpC']	D	FH140.fasta_mash_screen.tab	Unknown	F4:A-:B1
FH141	SAMN34993274	Yes	No	363	Right Femoral Head	2016	Chicken	BCO	1	ecoli	69	adk(21)	fumC(35)	gyrB(27)	icd(6)	mdh(5)	purA(5)	recA(4)	69	fimH27	-	O15	H18	O15:H18	-	Based on 3 allele(s)	wzx:1;wzy:1;fliC:1;	O15-4-wzx;O15-8-wzy;H18-1-fliC-origin;	100;100;100;	100;100;100;	contig00027;contig00027;contig00013;	33216-34460;31005-32183;93970-95634;	1245;1179;1665;	v1.0 (11-03-2020)	-	1	0	0	1	1	0	D	['ybgD', 'trpA', 'trpBA', 'chuA', 'arpA', 'trpAgpC']	['+', '+', '-', '-']	['trpAgpC']	D	FH141.fasta_mash_screen.tab	Unknown	F4:A-:B1
FH142	SAMN34993275	Yes	No	363	Right Tibiotarsus	2016	Chicken	BCO	1	ecoli	69	adk(21)	fumC(35)	gyrB(27)	icd(6)	mdh(5)	purA(5)	recA(4)	69	fimH27	-	O15	H18	O15:H18	-	Based on 3 allele(s)	wzx:1;wzy:1;fliC:1;	O15-4-wzx;O15-8-wzy;H18-1-fliC-origin;	100;100;100;	100;100;100;	contig00027;contig00027;contig00012;	344-1588;2621-3799;93970-95634;	1245;1179;1665;	v1.0 (11-03-2020)	-	1	0	0	1	1	0	D	['ybgD', 'trpA', 'trpBA', 'chuA', 'arpA', 'trpAgpC']	['+', '+', '-', '-']	['trpAgpC']	D	FH142.fasta_mash_screen.tab	Unknown	F4:A-:B1
FH143	SAMN34993276	Yes	No	364	Pericardium	2016	Chicken	BCO	1	ecoli	69	adk(21)	fumC(35)	gyrB(27)	icd(6)	mdh(5)	purA(5)	recA(4)	69	fimH27	-	O15	H18	O15:H18	-	Based on 3 allele(s)	wzx:1;wzy:1;fliC:1;	O15-4-wzx;O15-8-wzy;H18-1-fliC-origin;	100;100;100;	100;100;100;	contig00023;contig00023;contig00010;	43202-44446;45479-46657;93938-95602;	1245;1179;1665;	v1.0 (11-03-2020)	-	1	0	0	1	1	0	D	['ybgD', 'trpA', 'trpBA', 'chuA', 'arpA', 'trpAgpC']	['+', '+', '-', '-']	['trpAgpC']	D	FH143.fasta_mash_screen.tab	Unknown	F4:A-:B1
FH144	SAMN34993277	Yes	No	364	Liver	2016	Chicken	BCO	1	ecoli	69	adk(21)	fumC(35)	gyrB(27)	icd(6)	mdh(5)	purA(5)	recA(4)	69	fimH27	-	O15	H18	O15:H18	-	Based on 3 allele(s)	wzx:1;wzy:1;fliC:1;	O15-4-wzx;O15-8-wzy;H18-1-fliC-origin;	100;100;100;	100;100;100;	contig00034;contig00034;contig00011;	31167-32411;28956-30134;93938-95602;	1245;1179;1665;	v1.0 (11-03-2020)	-	1	0	0	1	1	0	D	['ybgD', 'trpA', 'trpBA', 'chuA', 'arpA', 'trpAgpC']	['+', '+', '-', '-']	['trpAgpC']	D	FH144.fasta_mash_screen.tab	Unknown	F4:A-:B1
FH145	SAMN34993278	Yes	Yes	364	Right Tibiotarsus	2016	Chicken	BCO	1	ecoli	69	adk(21)	fumC(35)	gyrB(27)	icd(6)	mdh(5)	purA(5)	recA(4)	69	fimH27	-	O15	H18	O15:H18	-	Based on 3 allele(s)	wzx:1;wzy:1;fliC:1;	O15-4-wzx;O15-8-wzy;H18-1-fliC-origin;	100;100;100;	100;100;100;	contig00023;contig00023;contig00011;	43113-44357;45390-46568;90540-92204;	1245;1179;1665;	v1.0 (11-03-2020)	-	1	0	0	1	1	0	D	['ybgD', 'trpA', 'trpBA', 'chuA', 'arpA', 'trpAgpC']	['+', '+', '-', '-']	['trpAgpC']	D	FH145.fasta_mash_screen.tab	Unknown	F4:A-:B1
FH146	SAMN34993279	Yes	No	364	Left Femoral Head	2016	Chicken	BCO	1	ecoli	69	adk(21)	fumC(35)	gyrB(27)	icd(6)	mdh(5)	purA(5)	recA(4)	69	fimH27	-	O15	H18	O15:H18	-	Based on 3 allele(s)	wzx:1;wzy:1;fliC:1;	O15-4-wzx;O15-8-wzy;H18-1-fliC-origin;	100;100;100;	100;100;100;	contig00013;contig00013;contig00011;	30336-31580;28125-29303;90572-92236;	1245;1179;1665;	v1.0 (11-03-2020)	-	1	0	0	1	1	0	D	['ybgD', 'trpA', 'trpBA', 'chuA', 'arpA', 'trpAgpC']	['+', '+', '-', '-']	['trpAgpC']	D	FH146.fasta_mash_screen.tab	Unknown	F4:A-:B1
FH147	SAMN34993280	Yes	No	364	Right Femoral Head	2016	Chicken	BCO	1	ecoli	69	adk(21)	fumC(35)	gyrB(27)	icd(6)	mdh(5)	purA(5)	recA(4)	69	fimH27	-	O15	H18	O15:H18	-	Based on 3 allele(s)	wzx:1;wzy:1;fliC:1;	O15-4-wzx;O15-8-wzy;H18-1-fliC-origin;	100;100;100;	100;100;100;	contig00026;contig00026;contig00013;	344-1588;2621-3799;90572-92236;	1245;1179;1665;	v1.0 (11-03-2020)	-	1	0	0	1	1	0	D	['ybgD', 'trpA', 'trpBA', 'chuA', 'arpA', 'trpAgpC']	['+', '+', '-', '-']	['trpAgpC']	D	FH147.fasta_mash_screen.tab	Unknown	F4:A-:B1
FH148	SAMN34993281	Yes	No	364	Left Tibiotarsus	2016	Chicken	BCO	1	ecoli	69	adk(21)	fumC(35)	gyrB(27)	icd(6)	mdh(5)	purA(5)	recA(4)	69	fimH27	-	O15	H18	O15:H18	-	Based on 3 allele(s)	wzx:1;wzy:1;fliC:1;	O15-4-wzx;O15-8-wzy;H18-1-fliC-origin;	100;100;100;	100;100;100;	contig00026;contig00026;contig00013;	33216-34460;31005-32183;90572-92236;	1245;1179;1665;	v1.0 (11-03-2020)	-	1	0	0	1	1	0	D	['ybgD', 'trpA', 'trpBA', 'chuA', 'arpA', 'trpAgpC']	['+', '+', '-', '-']	['trpAgpC']	D	FH148.fasta_mash_screen.tab	Unknown	F4:A-:B1
FH149	SAMN34993282	Yes	Yes	368	Right Tibiotarsus	2016	Chicken	BCO	0	ecoli	155	adk(6)	fumC(4)	gyrB(14)	icd(16)	mdh(24)	purA(8)	recA(14)	155	fimH366	-	O111	H4	O111:H4	-	Based on 3 allele(s)	wzx:1;wzy:1;fliC:1;	O111-12-wzx;O111-24-wzy;H4-2-fliC-origin;	100;100;100;	100;100;100;	contig00036;contig00036;contig00010;	31463-32728;30421-31473;124299-125348;	1266;1053;1050;	v1.0 (11-03-2020)	-	1	0	1	1	0	0	B1	['ybgD', 'trpA', 'trpBA', 'TspE4.C2', 'arpA', 'trpAgpC']	['+', '-', '-', '+']	['trpAgpC']	B1	FH149.fasta_mash_screen.tab	Unknown	C4:A-:B1
FH15	SAMN34993283	Yes	Yes	10	Right Tibiotarsus	2016	Chicken	BCO	0	ecoli	1818	adk(6)	fumC(282)	gyrB(230)	icd(1)	mdh(8)	purA(8)	recA(173)	1818	fimH86	-	O116	H16	O116:H16	-	Based on 3 allele(s)	wzx:1;wzy:1;fliC:1;	O116-5-wzx;O116-2-wzy-origin;H16-25-fliC;	100;100;100;	100;100;100;	contig00015;contig00015;contig00004;	37684-39111;33835-34995;43978-45552;	1428;1161;1575;	v1.0 (11-03-2020)	-	1	0	0	1	0	0	A	['ybgD', 'trpA', 'trpBA', 'arpA']	['+', '-', '-', '-']	[]	A	FH15.fasta_mash_screen.tab	Unknown	F95:A-:B-
FH150	SAMN34993284	Yes	No	368	Left Femoral Head	2016	Chicken	BCO	0	ecoli	155	adk(6)	fumC(4)	gyrB(14)	icd(16)	mdh(24)	purA(8)	recA(14)	155	fimH366	-	O111	H4	O111:H4	-	Based on 3 allele(s)	wzx:1;wzy:1;fliC:1;	O111-12-wzx;O111-24-wzy;H4-2-fliC-origin;	100;100;100;	100;100;100;	contig00035;contig00035;contig00010;	9471-10736;10726-11778;5449-6498;	1266;1053;1050;	v1.0 (11-03-2020)	-	1	0	1	1	0	0	B1	['ybgD', 'trpA', 'trpBA', 'TspE4.C2', 'arpA', 'trpAgpC']	['+', '-', '-', '+']	['trpAgpC']	B1	FH150.fasta_mash_screen.tab	Unknown	C4:A-:B1
FH151	SAMN34993285	Yes	No	153	Left Head Synovial Fluid	2016	Chicken	BCO	1	ecoli	117	adk(20)	fumC(45)	gyrB(41)	icd(43)	mdh(5)	purA(32)	recA(2)	117	fimH97	-	O71	H4	O71:H4	-	Based on 3 allele(s)	wzx:0.999;wzy:1;fliC:1;	O71-1-wzx-origin;O71-2-wzy-origin;H4-2-fliC-origin;	99.922;100;100;	100;100;100;	contig00020;contig00020;contig00028;	45973-47247;48652-49941;32654-33703;	1275;1290;1050;	v1.0 (11-03-2020)	-	1	0	0	0	1	0	G	['ybgD', 'trpA', 'trpBA', 'chuA', 'trpAgpC']	['-', '+', '-', '-']	['trpAgpC']	G	FH151.fasta_mash_screen.tab	Unknown	F29:A-:B53
FH152	SAMN34993286	Yes	Yes	153	Right Tibiotarsus	2016	Chicken	BCO	1	ecoli	117	adk(20)	fumC(45)	gyrB(41)	icd(43)	mdh(5)	purA(32)	recA(2)	117	fimH97	-	O71	H4	O71:H4	-	Based on 3 allele(s)	wzx:0.999;wzy:1;fliC:1;	O71-1-wzx-origin;O71-2-wzy-origin;H4-2-fliC-origin;	99.922;100;100;	100;100;100;	contig00040;contig00040;contig00030;	12893-14167;15572-16861;32654-33703;	1275;1290;1050;	v1.0 (11-03-2020)	-	1	0	0	0	1	0	G	['ybgD', 'trpA', 'trpBA', 'chuA', 'trpAgpC']	['-', '+', '-', '-']	['trpAgpC']	G	FH152.fasta_mash_screen.tab	Unknown	F29:A-:B53
FH153	SAMN34993287	Yes	No	157	Right Knee Synovial Fluid	2016	Chicken	BCO	0	ecoli	1137	adk(10)	fumC(11)	gyrB(57)	icd(8)	mdh(8)	purA(8)	recA(2)	Other	fimH54	-	O88	H38	O88:H38	-	Based on 2 allele(s)	wzx:0.955;fliC:1;	O88-3-wzx;H38-3-fliC-origin;	95.542;100;	100;100;	contig00012;contig00001;	41567-43024;354470-355813;	1458;1344;	v1.0 (11-03-2020)	-	1	0	0	1	0	1	A	['trpA', 'trpBA', 'yjaA', 'arpA']	['+', '-', '+', '-']	[]	A	FH153.fasta_mash_screen.tab	Unknown	F-:A-:B-
FH154	SAMN34993288	Yes	Yes	157	Left Femoral Head	2016	Chicken	BCO	1	ecoli	117	adk(20)	fumC(45)	gyrB(41)	icd(43)	mdh(5)	purA(32)	recA(2)	117	fimH97	-	O71	H4	O71:H4	-	Based on 3 allele(s)	wzx:0.999;wzy:1;fliC:1;	O71-1-wzx-origin;O71-2-wzy-origin;H4-2-fliC-origin;	99.922;100;100;	100;100;100;	contig00021;contig00021;contig00028;	45993-47267;48672-49961;32662-33711;	1275;1290;1050;	v1.0 (11-03-2020)	-	1	0	0	0	1	0	G	['ybgD', 'trpA', 'trpBA', 'chuA', 'trpAgpC']	['-', '+', '-', '-']	['trpAgpC']	G	FH154.fasta_mash_screen.tab	Unknown	F24:A-:B53
FH155	SAMN34993289	Yes	No	157	Right Femoral Head	2016	Chicken	BCO	1	ecoli	117	adk(20)	fumC(45)	gyrB(41)	icd(43)	mdh(5)	purA(32)	recA(2)	117	fimH97	-	O71	H4	O71:H4	-	Based on 3 allele(s)	wzx:0.999;wzy:1;fliC:1;	O71-1-wzx-origin;O71-2-wzy-origin;H4-2-fliC-origin;	99.922;100;100;	100;100;100;	contig00036;contig00036;contig00030;	28928-30202;26234-27523;22754-23803;	1275;1290;1050;	v1.0 (11-03-2020)	-	1	0	0	0	1	0	G	['ybgD', 'trpA', 'trpBA', 'chuA', 'trpAgpC']	['-', '+', '-', '-']	['trpAgpC']	G	FH155.fasta_mash_screen.tab	Unknown	F24:A-:B53
FH156	SAMN34993290	Yes	No	159	Right Hock Synovial Fluid	2016	Chicken	BCO	1	ecoli	117	adk(20)	fumC(45)	gyrB(41)	icd(43)	mdh(5)	purA(32)	recA(2)	117	fimH97	-	O71	H4	O71:H4	-	Based on 3 allele(s)	wzx:0.999;wzy:1;fliC:1;	O71-1-wzx-origin;O71-2-wzy-origin;H4-2-fliC-origin;	99.922;100;100;	100;100;100;	contig00037;contig00037;contig00029;	12893-14167;15572-16861;32654-33703;	1275;1290;1050;	v1.0 (11-03-2020)	-	1	0	0	0	1	0	G	['ybgD', 'trpA', 'trpBA', 'chuA', 'trpAgpC']	['-', '+', '-', '-']	['trpAgpC']	G	FH156.fasta_mash_screen.tab	Unknown	F29:A-:B53
FH157	SAMN34993291	Yes	Yes	145	Left Tibiotarsus	2016	Chicken	BCO	0	ecoli	117	adk(20)	fumC(45)	gyrB(41)	icd(43)	mdh(5)	purA(32)	recA(2)	117	fimH97	-	O24	H4	O24:H4	-	Based on 3 allele(s)	wzx:0.997;wzy:0.999;fliC:1;	O24-1-wzx-origin;O24-2-wzy-origin;H4-2-fliC-origin;	99.749;99.905;99.905;	100;100;100;	contig00020;contig00020;contig00009;	28354-29547;29563-30615;40795-41844;	1194;1053;1050;	v1.0 (11-03-2020)	-	1	0	0	0	1	0	G	['ybgD', 'trpA', 'trpBA', 'chuA', 'trpAgpC']	['-', '+', '-', '-']	['trpAgpC']	G	FH157.fasta_mash_screen.tab	Unknown	C4:A-:B1
FH158	SAMN34993292	Yes	No	145	Left Femoral Head	2016	Chicken	BCO	0	ecoli	117	adk(20)	fumC(45)	gyrB(41)	icd(43)	mdh(5)	purA(32)	recA(2)	117	fimH97	-	O24	H4	O24:H4	-	Based on 3 allele(s)	wzx:0.997;wzy:0.999;fliC:1;	O24-1-wzx-origin;O24-2-wzy-origin;H4-2-fliC-origin;	99.749;99.905;99.905;	100;100;100;	contig00001;contig00001;contig00009;	591675-592868;590607-591659;40795-41844;	1194;1053;1050;	v1.0 (11-03-2020)	-	1	0	0	0	1	0	G	['ybgD', 'trpA', 'trpBA', 'chuA', 'trpAgpC']	['-', '+', '-', '-']	['trpAgpC']	G	FH158.fasta_mash_screen.tab	Unknown	C4:A-:B1
FH159	SAMN34993293	Yes	No	145	Left Head Synovial Fluid	2016	Chicken	BCO	0	ecoli	117	adk(20)	fumC(45)	gyrB(41)	icd(43)	mdh(5)	purA(32)	recA(2)	117	fimH97	-	O24	H4	O24:H4	-	Based on 3 allele(s)	wzx:0.997;wzy:0.999;fliC:1;	O24-1-wzx-origin;O24-2-wzy-origin;H4-2-fliC-origin;	99.749;99.905;99.905;	100;100;100;	contig00019;contig00019;contig00008;	31292-32485;32501-33553;40795-41844;	1194;1053;1050;	v1.0 (11-03-2020)	-	1	0	0	0	1	0	G	['ybgD', 'trpA', 'trpBA', 'chuA', 'trpAgpC']	['-', '+', '-', '-']	['trpAgpC']	G	FH159.fasta_mash_screen.tab	Unknown	C4:A-:B1
FH16	SAMN34993294	Yes	No	10	Left Femoral Head	2016	Chicken	BCO	0	ecoli	1818	adk(6)	fumC(282)	gyrB(230)	icd(1)	mdh(8)	purA(8)	recA(173)	1818	fimH86	-	O116	H16	O116:H16	-	Based on 3 allele(s)	wzx:1;wzy:1;fliC:1;	O116-5-wzx;O116-2-wzy-origin;H16-25-fliC;	100;100;100;	100;100;100;	contig00015;contig00015;contig00009;	61792-63219;65908-67068;106738-108312;	1428;1161;1575;	v1.0 (11-03-2020)	-	1	0	0	1	0	0	A	['ybgD', 'trpA', 'trpBA', 'arpA']	['+', '-', '-', '-']	[]	A	FH16.fasta_mash_screen.tab	Unknown	F95:A-:B-
FH160	SAMN34993295	Yes	No	145	Right Tibiotarsus	2016	Chicken	BCO	0	ecoli	117	adk(20)	fumC(45)	gyrB(41)	icd(43)	mdh(5)	purA(32)	recA(2)	117	fimH97	-	O24	H4	O24:H4	-	Based on 3 allele(s)	wzx:0.997;wzy:0.999;fliC:1;	O24-1-wzx-origin;O24-2-wzy-origin;H4-2-fliC-origin;	99.749;99.905;99.905;	100;100;100;	contig00021;contig00021;contig00009;	31292-32485;32501-33553;40795-41844;	1194;1053;1050;	v1.0 (11-03-2020)	-	1	0	0	0	1	0	G	['ybgD', 'trpA', 'trpBA', 'chuA', 'trpAgpC']	['-', '+', '-', '-']	['trpAgpC']	G	FH160.fasta_mash_screen.tab	Unknown	C4:A-:B1
FH161	SAMN34993296	Yes	No	146	Right Hock Synovial Fluid	2016	Chicken	BCO	1	ecoli	117	adk(20)	fumC(45)	gyrB(41)	icd(43)	mdh(5)	purA(32)	recA(2)	117	fimH97	-	O71	H4	O71:H4	-	Based on 3 allele(s)	wzx:0.999;wzy:1;fliC:1;	O71-1-wzx-origin;O71-2-wzy-origin;H4-2-fliC-origin;	99.922;100;100;	100;100;100;	contig00028;contig00028;contig00031;	29359-30633;26665-27954;32654-33703;	1275;1290;1050;	v1.0 (11-03-2020)	-	1	0	0	0	1	0	G	['ybgD', 'trpA', 'trpBA', 'chuA', 'trpAgpC']	['-', '+', '-', '-']	['trpAgpC']	G	FH161.fasta_mash_screen.tab	Unknown	F24:A-:B53
FH162	SAMN34993297	Yes	Yes	146	Right Tibiotarsus	2016	Chicken	BCO	1	ecoli	117	adk(20)	fumC(45)	gyrB(41)	icd(43)	mdh(5)	purA(32)	recA(2)	117	fimH97	-	O71	H4	O71:H4	-	Based on 3 allele(s)	wzx:0.999;wzy:1;fliC:1;	O71-1-wzx-origin;O71-2-wzy-origin;H4-2-fliC-origin;	99.922;100;100;	100;100;100;	contig00034;contig00034;contig00028;	28928-30202;26234-27523;22754-23803;	1275;1290;1050;	v1.0 (11-03-2020)	-	1	0	0	0	1	0	G	['ybgD', 'trpA', 'trpBA', 'chuA', 'trpAgpC']	['-', '+', '-', '-']	['trpAgpC']	G	FH162.fasta_mash_screen.tab	Unknown	F24:A-:B53
FH163	SAMN34993298	Yes	No	146	Left Tibiotarsus	2016	Chicken	BCO	1	ecoli	117	adk(20)	fumC(45)	gyrB(41)	icd(43)	mdh(5)	purA(32)	recA(2)	117	fimH97	-	O71	H4	O71:H4	-	Based on 3 allele(s)	wzx:0.999;wzy:1;fliC:1;	O71-1-wzx-origin;O71-2-wzy-origin;H4-2-fliC-origin;	99.922;100;100;	100;100;100;	contig00020;contig00020;contig00029;	29359-30633;26665-27954;32654-33703;	1275;1290;1050;	v1.0 (11-03-2020)	-	1	0	0	0	1	0	G	['ybgD', 'trpA', 'trpBA', 'chuA', 'trpAgpC']	['-', '+', '-', '-']	['trpAgpC']	G	FH163.fasta_mash_screen.tab	Unknown	F76:A-:B53
FH164	SAMN34993299	Yes	Yes	147	Right Femoral Head	2016	Chicken	BCO	1	ecoli	101	adk(43)	fumC(41)	gyrB(15)	icd(18)	mdh(11)	purA(7)	recA(6)	Other	fimH86	-	O88	H8	O88:H8	-	Based on 3 allele(s)	wzx:1;wzy:1;fliC:1;	O88-1-wzx-origin;O88-2-wzy-origin;H8-2-fliC-origin;	100;100;100;	100;100;100;	contig00024;contig00024;contig00011;	46417-47874;44214-45488;6973-8451;	1458;1275;1479;	v1.0 (11-03-2020)	-	1	0	1	1	0	0	B1	['ybgD', 'trpA', 'trpBA', 'TspE4.C2', 'arpA', 'trpAgpC']	['+', '-', '-', '+']	['trpAgpC']	B1	FH164.fasta_mash_screen.tab	Unknown	C4:A-:B6
FH165	SAMN34993300	Yes	No	147	Accetabulum	2016	Chicken	BCO	1	ecoli	101	adk(43)	fumC(41)	gyrB(15)	icd(18)	mdh(11)	purA(7)	recA(6)	Other	fimH86	-	O88	H8	O88:H8	-	Based on 3 allele(s)	wzx:1;wzy:1;fliC:1;	O88-1-wzx-origin;O88-2-wzy-origin;H8-2-fliC-origin;	100;100;100;	100;100;100;	contig00027;contig00027;contig00003;	5213-6670;7599-8873;7262-8740;	1458;1275;1479;	v1.0 (11-03-2020)	-	1	0	1	1	0	0	B1	['ybgD', 'trpA', 'trpBA', 'TspE4.C2', 'arpA', 'trpAgpC']	['+', '-', '-', '+']	['trpAgpC']	B1	FH165.fasta_mash_screen.tab	Unknown	C4:A-:B6
FH166	SAMN34993301	Yes	Yes	148	Right Tibiotarsus	2016	Chicken	BCO	1	ecoli	13152	adk(20)	fumC(~45)	gyrB(41)	icd(43)	mdh(5)	purA(32)	recA(2)	Other	fimH97	-	O8	H4	O8:H4	-	Based on 3 allele(s)	wzm:1;wzt:1;fliC:1;	O8-16-wzm;O8-35-wzt;H4-2-fliC-origin;	100;100;100;	100;100;100;	contig00004;contig00004;contig00012;	262059-262853;262853-264067;88859-89908;	795;1215;1050;	v1.0 (11-03-2020)	-	1	0	0	0	1	0	G	['ybgD', 'trpA', 'trpBA', 'chuA', 'trpAgpC']	['-', '+', '-', '-']	['trpAgpC']	G	FH166.fasta_mash_screen.tab	Unknown	F24:A-:B1
FH167	SAMN34993302	Yes	No	148	Left Femoral Head	2016	Chicken	BCO	1	ecoli	13152	adk(20)	fumC(~45)	gyrB(41)	icd(43)	mdh(5)	purA(32)	recA(2)	Other	fimH97	-	O8	H4	O8:H4	-	Based on 3 allele(s)	wzm:1;wzt:1;fliC:1;	O8-16-wzm;O8-35-wzt;H4-2-fliC-origin;	100;100;100;	100;100;100;	contig00001;contig00001;contig00013;	407975-408769;408769-409983;88859-89908;	795;1215;1050;	v1.0 (11-03-2020)	-	1	0	0	0	1	0	G	['ybgD', 'trpA', 'trpBA', 'chuA', 'trpAgpC']	['-', '+', '-', '-']	['trpAgpC']	G	FH167.fasta_mash_screen.tab	Unknown	F24:A-:B1
FH168	SAMN34993303	Yes	Yes	152	Right Femoral Head	2016	Chicken	BCO	1	ecoli	1640	adk(6)	fumC(31)	gyrB(4)	icd(28)	mdh(1)	purA(1)	recA(2)	Other	fimH27	-	O53	H18	O53:H18	-	Based on 3 allele(s)	wzx:0.999;wzy:1;fliC:0.98;	O53-1-wzx-origin;O53-2-wzy-origin;H18-2-fliC;	99.919;100;98.018;	100;100;100;	contig00025;contig00025;contig00002;	45721-46950;48049-49341;20104-21768;	1230;1293;1665;	v1.0 (11-03-2020)	-	1	0	1	1	1	0	E	['trpA', 'trpBA', 'chuA', 'TspE4.C2', 'arpA', 'ArpAgpE']	['+', '+', '-', '+']	['ArpAgpE']	E	FH168.fasta_mash_screen.tab	Unknown	C4:A-:B1
FH169	SAMN34993304	Yes	No	152	Right Tibiotarsus	2016	Chicken	BCO	1	ecoli	1640	adk(6)	fumC(31)	gyrB(4)	icd(28)	mdh(1)	purA(1)	recA(2)	Other	fimH27	-	O53	H18	O53:H18	-	Based on 3 allele(s)	wzx:0.999;wzy:1;fliC:0.98;	O53-1-wzx-origin;O53-2-wzy-origin;H18-2-fliC;	99.919;100;98.018;	100;100;100;	contig00036;contig00036;contig00004;	11037-12266;13365-14657;20101-21765;	1230;1293;1665;	v1.0 (11-03-2020)	-	1	0	1	1	1	0	E	['trpA', 'trpBA', 'chuA', 'TspE4.C2', 'arpA', 'ArpAgpE']	['+', '+', '-', '+']	['ArpAgpE']	E	FH169.fasta_mash_screen.tab	Unknown	C4:A-:B1
FH17	SAMN34993305	Yes	No	10	Left Tibiotarsus	2016	Chicken	BCO	0	ecoli	1818	adk(6)	fumC(282)	gyrB(230)	icd(1)	mdh(8)	purA(8)	recA(173)	1818	fimH86	-	O116	H16	O116:H16	-	Based on 3 allele(s)	wzx:1;wzy:1;fliC:1;	O116-5-wzx;O116-2-wzy-origin;H16-25-fliC;	100;100;100;	100;100;100;	contig00016;contig00016;contig00004;	62794-64221;66910-68070;43978-45552;	1428;1161;1575;	v1.0 (11-03-2020)	-	1	0	0	1	0	0	A	['ybgD', 'trpA', 'trpBA', 'arpA']	['+', '-', '-', '-']	[]	A	FH17.fasta_mash_screen.tab	Unknown	F95:A-:B-
FH170	SAMN34993306	Yes	No	152	Left Tibiotarsus	2016	Chicken	BCO	1	ecoli	1640	adk(6)	fumC(31)	gyrB(4)	icd(28)	mdh(1)	purA(1)	recA(2)	Other	fimH27	-	O53	H18	O53:H18	-	Based on 3 allele(s)	wzx:0.999;wzy:1;fliC:0.98;	O53-1-wzx-origin;O53-2-wzy-origin;H18-2-fliC;	99.919;100;98.018;	100;100;100;	contig00020;contig00020;contig00012;	61027-62256;63355-64647;111500-113164;	1230;1293;1665;	v1.0 (11-03-2020)	-	1	0	1	1	1	0	E	['trpA', 'trpBA', 'chuA', 'TspE4.C2', 'arpA', 'ArpAgpE']	['+', '+', '-', '+']	['ArpAgpE']	E	FH170.fasta_mash_screen.tab	Unknown	C4:A-:B1
FH171	SAMN34993307	Yes	Yes	159	Left Head Synovial Fluid	2016	Chicken	BCO	1	ecoli	117	adk(20)	fumC(45)	gyrB(41)	icd(43)	mdh(5)	purA(32)	recA(2)	117	fimH97	-	O71	H4	O71:H4	-	Based on 3 allele(s)	wzx:0.999;wzy:1;fliC:1;	O71-1-wzx-origin;O71-2-wzy-origin;H4-2-fliC-origin;	99.922;100;100;	100;100;100;	contig00018;contig00018;contig00028;	45973-47247;48652-49941;32654-33703;	1275;1290;1050;	v1.0 (11-03-2020)	-	1	0	0	0	1	0	G	['ybgD', 'trpA', 'trpBA', 'chuA', 'trpAgpC']	['-', '+', '-', '-']	['trpAgpC']	G	FH171.fasta_mash_screen.tab	Unknown	F29:A-:B53
FH172	SAMN34993308	Yes	Yes	160	Right Hock Synovial Fluid	2016	Chicken	BCO	1	ecoli	117	adk(20)	fumC(45)	gyrB(41)	icd(43)	mdh(5)	purA(32)	recA(2)	117	fimH97	-	O71	H4	O71:H4	-	Based on 3 allele(s)	wzx:0.999;wzy:1;fliC:1;	O71-1-wzx-origin;O71-2-wzy-origin;H4-2-fliC-origin;	99.922;100;100;	100;100;100;	contig00022;contig00022;contig00032;	45973-47247;48652-49941;32654-33703;	1275;1290;1050;	v1.0 (11-03-2020)	-	1	0	0	0	1	0	G	['ybgD', 'trpA', 'trpBA', 'chuA', 'trpAgpC']	['-', '+', '-', '-']	['trpAgpC']	G	FH172.fasta_mash_screen.tab	Unknown	F76:A-:B53
FH173	SAMN34993309	Yes	No	162	Left Tibiotarsus	2016	Chicken	BCO	1	ecoli	13151	adk(20)	fumC(45)	gyrB(41)	icd(~43)	mdh(5)	purA(32)	recA(2)	Other	fimH97	-	O71	H4	O71:H4	-	Based on 3 allele(s)	wzx:0.999;wzy:1;fliC:1;	O71-1-wzx-origin;O71-2-wzy-origin;H4-2-fliC-origin;	99.922;100;100;	100;100;100;	contig00021;contig00021;contig00029;	45973-47247;48652-49941;32654-33703;	1275;1290;1050;	v1.0 (11-03-2020)	-	1	0	0	0	1	0	G	['ybgD', 'trpA', 'trpBA', 'chuA', 'trpAgpC']	['-', '+', '-', '-']	['trpAgpC']	G	FH173.fasta_mash_screen.tab	Unknown	F29:A-:B53
FH174	SAMN34993310	Yes	Yes	162	Right Hock Synovial Fluid	2016	Chicken	BCO	1	ecoli	117	adk(20)	fumC(45)	gyrB(41)	icd(43)	mdh(5)	purA(32)	recA(2)	117	fimH97	-	O71	H4	O71:H4	-	Based on 3 allele(s)	wzx:0.999;wzy:1;fliC:1;	O71-1-wzx-origin;O71-2-wzy-origin;H4-2-fliC-origin;	99.922;100;100;	100;100;100;	contig00039;contig00039;contig00028;	28928-30202;26234-27523;22754-23803;	1275;1290;1050;	v1.0 (11-03-2020)	-	1	0	0	0	1	0	G	['ybgD', 'trpA', 'trpBA', 'chuA', 'trpAgpC']	['-', '+', '-', '-']	['trpAgpC']	G	FH174.fasta_mash_screen.tab	Unknown	F29:A-:B53
FH175	SAMN34993311	Yes	No	124	NAVEL	2016	Chicken	BCO	1	ecoli	48	adk(6)	fumC(11)	gyrB(4)	icd(8)	mdh(8)	purA(8)	recA(2)	Other	fimH23	-	O113	H16	O113:H16	-	Based on 3 allele(s)	wzx:0.999;wzy:0.999;fliC:1;	O113-3-wzx;O113-2-wzy-origin;H16-25-fliC;	99.93;99.916;100;	100;100;100;	contig00016;contig00016;contig00062;	49547-50968;47422-48609;13747-15321;	1422;1188;1575;	v1.0 (11-03-2020)	-	1	0	0	1	0	1	A	['ybgD', 'trpA', 'trpBA', 'yjaA', 'arpA']	['+', '-', '+', '-']	[]	A	FH175.fasta_mash_screen.tab	Unknown	F24:A-:B1
FH177	SAMN34993312	Yes	Yes	121	Left Tibiotarsus	2016	Chicken	BCO	1	ecoli	135	adk(13)	fumC(39)	gyrB(50)	icd(13)	mdh(16)	purA(37)	recA(25)	Other	fimH8*	-	O2	H1	O2:H1	-	Based on 3 allele(s)	wzx:1;wzy:1;fliC:1;	O2-6-wzx;O2-14-wzy;H1-5-fliC;	100;100;100;	100;100;100;	contig00019;contig00019;contig00003;	76351-77613;73677-74639;253387-255174;	1263;963;1788;	v1.0 (11-03-2020)	High similarity O-antigen group 7:O2/O50 as per A.Iguchi et.al (PMID: 25428893)	1	0	1	0	1	1	B2	['trpA', 'trpBA', 'chuA', 'yjaA', 'TspE4.C2', 'trpAgpC']	['-', '+', '+', '+']	['trpAgpC']	B2	FH177.fasta_mash_screen.tab	Unknown	C4:A6:B8
FH178	SAMN34993313	Yes	No	126	Left Tibiotarsal Synovial Fluid	2016	Chicken	BCO	0	ecoli	117	adk(20)	fumC(45)	gyrB(41)	icd(43)	mdh(5)	purA(32)	recA(2)	117	fimH97	-	O24	H4	O24:H4	-	Based on 3 allele(s)	wzx:0.997;wzy:0.999;fliC:1;	O24-1-wzx-origin;O24-2-wzy-origin;H4-2-fliC-origin;	99.749;99.905;99.905;	100;100;100;	contig00019;contig00019;contig00009;	29808-31001;31017-32069;40795-41844;	1194;1053;1050;	v1.0 (11-03-2020)	-	1	0	0	0	1	0	G	['ybgD', 'trpA', 'trpBA', 'chuA', 'trpAgpC']	['-', '+', '-', '-']	['trpAgpC']	G	FH178.fasta_mash_screen.tab	Unknown	C4:A-:B1
FH179	SAMN34993314	Yes	Yes	123	Right Hock Synovial Fluid	2016	Chicken	BCO	1	ecoli	117	adk(20)	fumC(45)	gyrB(41)	icd(43)	mdh(5)	purA(32)	recA(2)	117	fimH97	-	O167	H4	O167:H4	-	Based on 3 allele(s)	wzx:1;wzy:0.998;fliC:1;	O167-4-wzx;O167-5-wzy;H4-2-fliC-origin;	100;99.84;100;	100;100;100;	contig00001;contig00001;contig00009;	588005-589270;593396-594646;88858-89907;	1266;1251;1050;	v1.0 (11-03-2020)	-	1	0	0	0	1	0	G	['ybgD', 'trpA', 'trpBA', 'chuA', 'trpAgpC']	['-', '+', '-', '-']	['trpAgpC']	G	FH179.fasta_mash_screen.tab	Unknown	F24:A-:B1
FH18	SAMN34993315	Yes	Yes	11	Right Femoral Head	2016	Chicken	BCO	1	ecoli	167	adk(10)	fumC(11)	gyrB(4)	icd(8)	mdh(8)	purA(13)	recA(2)	Other	NA	-	O89	H9	O89:H9	-	Based on 3 allele(s)	wzm:0.941;wzt:0.936;fliC:1;	O89-1-wzm-origin;O89-4-wzt;H9-3-fliC;	94.103;93.625;100;	100;100;100;	contig00052;contig00052;contig00001;	9639-10418;8880-9632;53506-55518;	780;753;2013;	v1.0 (11-03-2020)	High similarity O-antigen group 15:O89/O101/O162 as per A.Iguchi et.al (PMID: 25428893)	1	0	0	1	0	1	A	['trpA', 'trpBA', 'yjaA', 'arpA']	['+', '-', '+', '-']	[]	A	FH18.fasta_mash_screen.tab	Unknown	F4:A-:B1
FH180	SAMN34993316	Yes	No	123	Right Hock Synovial Fluid	2016	Chicken	BCO	1	ecoli	117	adk(20)	fumC(45)	gyrB(41)	icd(43)	mdh(5)	purA(32)	recA(2)	117	fimH97	-	O167	H4	O167:H4	-	Based on 3 allele(s)	wzx:1;wzy:0.998;fliC:1;	O167-4-wzx;O167-5-wzy;H4-2-fliC-origin;	100;99.84;100;	100;100;100;	contig00001;contig00001;contig00010;	15101-16366;9725-10975;92670-93719;	1266;1251;1050;	v1.0 (11-03-2020)	-	1	0	0	0	1	0	G	['ybgD', 'trpA', 'trpBA', 'chuA', 'trpAgpC']	['-', '+', '-', '-']	['trpAgpC']	G	FH180.fasta_mash_screen.tab	Unknown	F24:A-:B1
FH181	SAMN34993317	Yes	No	117	Left Tibiotarsus	2016	Chicken	BCO	1	ecoli	117	adk(20)	fumC(45)	gyrB(41)	icd(43)	mdh(5)	purA(32)	recA(2)	117	fimH97	-	O167	H4	O167:H4	-	Based on 3 allele(s)	wzx:1;wzy:0.998;fliC:1;	O167-4-wzx;O167-5-wzy;H4-2-fliC-origin;	100;99.84;100;	100;100;100;	contig00001;contig00001;contig00010;	390117-391382;395508-396758;92849-93898;	1266;1251;1050;	v1.0 (11-03-2020)	-	1	0	0	0	1	0	G	['ybgD', 'trpA', 'trpBA', 'chuA', 'trpAgpC']	['-', '+', '-', '-']	['trpAgpC']	G	FH181.fasta_mash_screen.tab	Unknown	F24:A-:B1
FH182	SAMN34993318	Yes	No	117	Right Femoral Head	2016	Chicken	BCO	1	ecoli	117	adk(20)	fumC(45)	gyrB(41)	icd(43)	mdh(5)	purA(32)	recA(2)	117	fimH97	-	O167	H4	O167:H4	-	Based on 3 allele(s)	wzx:1;wzy:0.998;fliC:1;	O167-4-wzx;O167-5-wzy;H4-2-fliC-origin;	100;99.84;100;	100;100;100;	contig00035;contig00035;contig00009;	26599-27864;31990-33240;92638-93687;	1266;1251;1050;	v1.0 (11-03-2020)	-	1	0	0	0	1	0	G	['ybgD', 'trpA', 'trpBA', 'chuA', 'trpAgpC']	['-', '+', '-', '-']	['trpAgpC']	G	FH182.fasta_mash_screen.tab	Unknown	F24:A-:B1
FH183	SAMN34993319	Yes	No	117	Yolk Sac	2016	Chicken	BCO	1	ecoli	117	adk(20)	fumC(45)	gyrB(41)	icd(43)	mdh(5)	purA(32)	recA(2)	117	fimH97	-	O167	H4	O167:H4	-	Based on 3 allele(s)	wzx:1;wzy:0.998;fliC:1;	O167-4-wzx;O167-5-wzy;H4-2-fliC-origin;	100;99.84;100;	100;100;100;	contig00001;contig00001;contig00010;	12796-14061;7420-8670;92849-93898;	1266;1251;1050;	v1.0 (11-03-2020)	-	1	0	0	0	1	0	G	['ybgD', 'trpA', 'trpBA', 'chuA', 'trpAgpC']	['-', '+', '-', '-']	['trpAgpC']	G	FH183.fasta_mash_screen.tab	Unknown	F24:A-:B1
FH184	SAMN34993320	Yes	No	117	Right Hock Synovial Fluid	2016	Chicken	BCO	1	ecoli	117	adk(20)	fumC(45)	gyrB(41)	icd(43)	mdh(5)	purA(32)	recA(2)	117	fimH97	-	O167	H4	O167:H4	-	Based on 3 allele(s)	wzx:1;wzy:0.998;fliC:1;	O167-4-wzx;O167-5-wzy;H4-2-fliC-origin;	100;99.84;100;	100;100;100;	contig00001;contig00001;contig00009;	12796-14061;7420-8670;88859-89908;	1266;1251;1050;	v1.0 (11-03-2020)	-	1	0	0	0	1	0	G	['ybgD', 'trpA', 'trpBA', 'chuA', 'trpAgpC']	['-', '+', '-', '-']	['trpAgpC']	G	FH184.fasta_mash_screen.tab	Unknown	F24:A-:B1
FH185	SAMN34993321	Yes	No	117	Right Tibiotarsus	2016	Chicken	BCO	1	ecoli	117	adk(20)	fumC(45)	gyrB(41)	icd(43)	mdh(5)	purA(32)	recA(2)	117	fimH97	-	O167	H4	O167:H4	-	Based on 3 allele(s)	wzx:1;wzy:0.998;fliC:1;	O167-4-wzx;O167-5-wzy;H4-2-fliC-origin;	100;99.84;100;	100;100;100;	contig00026;contig00026;contig00009;	12796-14061;7420-8670;88858-89907;	1266;1251;1050;	v1.0 (11-03-2020)	-	1	0	0	0	1	0	G	['ybgD', 'trpA', 'trpBA', 'chuA', 'trpAgpC']	['-', '+', '-', '-']	['trpAgpC']	G	FH185.fasta_mash_screen.tab	Unknown	F24:A-:B1
FH186	SAMN34993322	Yes	Yes	117	Left Femoral Head	2016	Chicken	BCO	1	ecoli	117	adk(20)	fumC(45)	gyrB(41)	icd(43)	mdh(5)	purA(32)	recA(2)	117	fimH97	-	O167	H4	O167:H4	-	Based on 3 allele(s)	wzx:1;wzy:0.998;fliC:1;	O167-4-wzx;O167-5-wzy;H4-2-fliC-origin;	100;99.84;100;	100;100;100;	contig00001;contig00001;contig00010;	12828-14093;7452-8702;92881-93930;	1266;1251;1050;	v1.0 (11-03-2020)	-	1	0	0	0	1	0	G	['ybgD', 'trpA', 'trpBA', 'chuA', 'trpAgpC']	['-', '+', '-', '-']	['trpAgpC']	G	FH186.fasta_mash_screen.tab	Unknown	F24:A-:B1
FH187	SAMN34993323	Yes	No	122	Yolk Sac	2016	Chicken	BCO	1	ecoli	135	adk(13)	fumC(39)	gyrB(50)	icd(13)	mdh(16)	purA(37)	recA(25)	Other	fimH8*	-	O2	H1	O2:H1	-	Based on 3 allele(s)	wzx:1;wzy:1;fliC:1;	O2-6-wzx;O2-14-wzy;H1-5-fliC;	100;100;100;	100;100;100;	contig00010;contig00010;contig00022;	145604-146866;142930-143892;46344-48131;	1263;963;1788;	v1.0 (11-03-2020)	High similarity O-antigen group 7:O2/O50 as per A.Iguchi et.al (PMID: 25428893)	1	0	1	0	1	1	B2	['trpA', 'trpBA', 'chuA', 'yjaA', 'TspE4.C2', 'trpAgpC']	['-', '+', '+', '+']	['trpAgpC']	B2	FH187.fasta_mash_screen.tab	Unknown	C4:A6:B8
FH188	SAMN34993324	Yes	Yes	122	Right Tibiotarsus	2016	Chicken	BCO	1	ecoli	135	adk(13)	fumC(39)	gyrB(50)	icd(13)	mdh(16)	purA(37)	recA(25)	Other	fimH8*	-	O2	H1	O2:H1	-	Based on 3 allele(s)	wzx:1;wzy:1;fliC:1;	O2-6-wzx;O2-14-wzy;H1-5-fliC;	100;100;100;	100;100;100;	contig00002;contig00002;contig00013;	341386-342648;344360-345322;87515-89302;	1263;963;1788;	v1.0 (11-03-2020)	High similarity O-antigen group 7:O2/O50 as per A.Iguchi et.al (PMID: 25428893)	1	0	1	0	1	1	B2	['trpA', 'trpBA', 'chuA', 'yjaA', 'TspE4.C2', 'trpAgpC']	['-', '+', '+', '+']	['trpAgpC']	B2	FH188.fasta_mash_screen.tab	Unknown	C4:A6:B8
FH189	SAMN34993325	Yes	No	126	Left Femoral Head	2016	Chicken	BCO	0	ecoli	117	adk(20)	fumC(45)	gyrB(41)	icd(43)	mdh(5)	purA(32)	recA(2)	117	fimH97	-	O24	H4	O24:H4	-	Based on 3 allele(s)	wzx:0.997;wzy:0.999;fliC:1;	O24-1-wzx-origin;O24-2-wzy-origin;H4-2-fliC-origin;	99.749;99.905;99.905;	100;100;100;	contig00001;contig00001;contig00008;	31324-32517;32533-33585;136474-137523;	1194;1053;1050;	v1.0 (11-03-2020)	-	1	0	0	0	1	0	G	['ybgD', 'trpA', 'trpBA', 'chuA', 'trpAgpC']	['-', '+', '-', '-']	['trpAgpC']	G	FH189.fasta_mash_screen.tab	Unknown	C4:A-:B1
FH19	SAMN34993326	Yes	No	11	Left Femoral Head	2016	Chicken	BCO	1	ecoli	117	adk(20)	fumC(45)	gyrB(41)	icd(43)	mdh(5)	purA(32)	recA(2)	117	fimH97	-	O149	H10	O149:H10	-	Based on 3 allele(s)	wzx:1;wzy:1;fliC:1;	O149-1-wzx-origin;O149-2-wzy-origin;H10-8-fliC;	100;100;100;	100;100;100;	contig00001;contig00001;contig00010;	590585-591769;592620-593684;42567-43828;	1185;1065;1262;	v1.0 (11-03-2020)	-	1	0	0	0	1	0	G	['ybgD', 'trpA', 'trpBA', 'chuA', 'trpAgpC']	['-', '+', '-', '-']	['trpAgpC']	G	FH19.fasta_mash_screen.tab	Unknown	F24:A-:B1
FH190	SAMN34993327	Yes	No	126	Left Tibiotarsus	2016	Chicken	BCO	0	ecoli	117	adk(20)	fumC(45)	gyrB(41)	icd(43)	mdh(5)	purA(32)	recA(2)	117	fimH97	-	O24	H4	O24:H4	-	Based on 3 allele(s)	wzx:0.997;wzy:0.999;fliC:1;	O24-1-wzx-origin;O24-2-wzy-origin;H4-2-fliC-origin;	99.749;99.905;99.905;	100;100;100;	contig00001;contig00001;contig00008;	27145-28338;28354-29406;136474-137523;	1194;1053;1050;	v1.0 (11-03-2020)	-	1	0	0	0	1	0	G	['ybgD', 'trpA', 'trpBA', 'chuA', 'trpAgpC']	['-', '+', '-', '-']	['trpAgpC']	G	FH190.fasta_mash_screen.tab	Unknown	C4:A-:B1
FH191	SAMN34993328	Yes	No	126	Right Tibiotarsal Synovial Fluid	2016	Chicken	BCO	0	ecoli	117	adk(20)	fumC(45)	gyrB(41)	icd(43)	mdh(5)	purA(32)	recA(2)	117	fimH97	-	O24	H4	O24:H4	-	Based on 3 allele(s)	wzx:0.997;wzy:0.999;fliC:1;	O24-1-wzx-origin;O24-2-wzy-origin;H4-2-fliC-origin;	99.749;99.905;99.905;	100;100;100;	contig00018;contig00018;contig00008;	31292-32485;32501-33553;136442-137491;	1194;1053;1050;	v1.0 (11-03-2020)	-	1	0	0	0	1	0	G	['ybgD', 'trpA', 'trpBA', 'chuA', 'trpAgpC']	['-', '+', '-', '-']	['trpAgpC']	G	FH191.fasta_mash_screen.tab	Unknown	C4:A-:B1
FH192	SAMN34993329	Yes	Yes	126	Right Femoral Head	2016	Chicken	BCO	0	ecoli	117	adk(20)	fumC(45)	gyrB(41)	icd(43)	mdh(5)	purA(32)	recA(2)	117	fimH97	-	O24	H4	O24:H4	-	Based on 3 allele(s)	wzx:0.997;wzy:0.999;fliC:1;	O24-1-wzx-origin;O24-2-wzy-origin;H4-2-fliC-origin;	99.749;99.905;99.905;	100;100;100;	contig00018;contig00018;contig00009;	51995-53188;50927-51979;40795-41844;	1194;1053;1050;	v1.0 (11-03-2020)	-	1	0	0	0	1	0	G	['ybgD', 'trpA', 'trpBA', 'chuA', 'trpAgpC']	['-', '+', '-', '-']	['trpAgpC']	G	FH192.fasta_mash_screen.tab	Unknown	C4:A-:B1
FH193	SAMN34993330	Yes	No	29	Skin	2016	Chicken	BCO	1	ecoli	95	adk(37)	fumC(38)	gyrB(19)	icd(37)	mdh(17)	purA(11)	recA(26)	95	fimH27	-	O1	H7	O1:H7	-	Based on 3 allele(s)	wzx:1;wzy:1;fliC:1;	O1-1-wzx-origin;O1-6-wzy;H7-3-fliC-origin;	100;100;100;	100;100;100;	contig00004;contig00004;contig00001;	199034-200260;202528-203532;386776-388533;	1227;1005;1758;	v1.0 (11-03-2020)	-	1	0	1	0	1	1	B2	['trpBA', 'chuA', 'yjaA', 'TspE4.C2', 'trpAgpC']	['-', '+', '+', '+']	['trpAgpC']	B2	FH193.fasta_mash_screen.tab	Unknown	F24:A-:B-
FH194	SAMN34993331	Yes	Yes	29	Right Hock Synovial Fluid	2016	Chicken	BCO	1	ecoli	95	adk(37)	fumC(38)	gyrB(19)	icd(37)	mdh(17)	purA(11)	recA(26)	95	fimH27	-	O1	H7	O1:H7	-	Based on 3 allele(s)	wzx:1;wzy:1;fliC:1;	O1-1-wzx-origin;O1-6-wzy;H7-3-fliC-origin;	100;100;100;	100;100;100;	contig00008;contig00008;contig00001;	29356-30582;26084-27088;386614-388371;	1227;1005;1758;	v1.0 (11-03-2020)	-	1	0	1	0	1	1	B2	['trpBA', 'chuA', 'yjaA', 'TspE4.C2', 'trpAgpC']	['-', '+', '+', '+']	['trpAgpC']	B2	FH194.fasta_mash_screen.tab	Unknown	F24:A-:B-
FH195	SAMN34993332	Yes	No	66	Left Femoral Head	2016	Chicken	BCO	1	ecoli	117	adk(20)	fumC(45)	gyrB(41)	icd(43)	mdh(5)	purA(32)	recA(2)	117	fimH97	-	O53	H4	O53:H4	-	Based on 3 allele(s)	wzx:0.999;wzy:0.999;fliC:1;	O53-1-wzx-origin;O53-2-wzy-origin;H4-2-fliC-origin;	99.919;99.923;100;	100;100;100;	contig00022;contig00022;contig00016;	26293-27522;23902-25194;40813-41862;	1230;1293;1050;	v1.0 (11-03-2020)	-	1	0	0	0	1	0	G	['ybgD', 'trpA', 'trpBA', 'chuA', 'trpAgpC']	['-', '+', '-', '-']	['trpAgpC']	G	FH195.fasta_mash_screen.tab	Unknown	F24:A-:B1
FH196	SAMN34993333	Yes	No	66	Right Tibiotarsus	2016	Chicken	BCO	1	ecoli	117	adk(20)	fumC(45)	gyrB(41)	icd(43)	mdh(5)	purA(32)	recA(2)	117	fimH97	-	O53	H4	O53:H4	-	Based on 3 allele(s)	wzx:0.999;wzy:0.999;fliC:1;	O53-1-wzx-origin;O53-2-wzy-origin;H4-2-fliC-origin;	99.919;99.923;100;	100;100;100;	contig00040;contig00040;contig00009;	10928-12157;13256-14548;42010-43059;	1230;1293;1050;	v1.0 (11-03-2020)	-	1	0	0	0	1	0	G	['ybgD', 'trpA', 'trpBA', 'chuA', 'trpAgpC']	['-', '+', '-', '-']	['trpAgpC']	G	FH196.fasta_mash_screen.tab	Unknown	F24:A-:B1
FH197	SAMN34993334	Yes	Yes	66	Right Femoral Head	2016	Chicken	BCO	1	ecoli	117	adk(20)	fumC(45)	gyrB(41)	icd(43)	mdh(5)	purA(32)	recA(2)	117	fimH97	-	O53	H4	O53:H4	-	Based on 3 allele(s)	wzx:0.999;wzy:0.999;fliC:1;	O53-1-wzx-origin;O53-2-wzy-origin;H4-2-fliC-origin;	99.919;99.923;100;	100;100;100;	contig00037;contig00037;contig00012;	26293-27522;23902-25194;43217-44266;	1230;1293;1050;	v1.0 (11-03-2020)	-	1	0	0	0	1	0	G	['ybgD', 'trpA', 'trpBA', 'chuA', 'trpAgpC']	['-', '+', '-', '-']	['trpAgpC']	G	FH197.fasta_mash_screen.tab	Unknown	F24:A-:B1
FH198	SAMN34993335	Yes	No	66	Left Tibiotarsus	2016	Chicken	BCO	1	ecoli	117	adk(20)	fumC(45)	gyrB(41)	icd(43)	mdh(5)	purA(32)	recA(2)	117	fimH97	-	O53	H4	O53:H4	-	Based on 3 allele(s)	wzx:0.999;wzy:0.999;fliC:1;	O53-1-wzx-origin;O53-2-wzy-origin;H4-2-fliC-origin;	99.919;99.923;100;	100;100;100;	contig00036;contig00036;contig00010;	26293-27522;23902-25194;100226-101275;	1230;1293;1050;	v1.0 (11-03-2020)	-	1	0	0	0	1	0	G	['ybgD', 'trpA', 'trpBA', 'chuA', 'trpAgpC']	['-', '+', '-', '-']	['trpAgpC']	G	FH198.fasta_mash_screen.tab	Unknown	F24:A-:B1
FH199	SAMN34993336	Yes	No	66	Left Head Synovial Fluid	2016	Chicken	BCO	1	ecoli	117	adk(20)	fumC(45)	gyrB(41)	icd(43)	mdh(5)	purA(32)	recA(2)	117	fimH97	-	O53	H4	O53:H4	-	Based on 3 allele(s)	wzx:0.999;wzy:0.999;fliC:1;	O53-1-wzx-origin;O53-2-wzy-origin;H4-2-fliC-origin;	99.919;99.923;100;	100;100;100;	contig00038;contig00038;contig00012;	10928-12157;13256-14548;42010-43059;	1230;1293;1050;	v1.0 (11-03-2020)	-	1	0	0	0	1	0	G	['ybgD', 'trpA', 'trpBA', 'chuA', 'trpAgpC']	['-', '+', '-', '-']	['trpAgpC']	G	FH199.fasta_mash_screen.tab	Unknown	F24:A-:B1
FH2	SAMN34993337	Yes	No	7	Left Tibiotarsus	2016	Chicken	BCO	0	ecoli	1818	adk(6)	fumC(282)	gyrB(230)	icd(1)	mdh(8)	purA(8)	recA(173)	1818	fimH86	-	O116	H16	O116:H16	-	Based on 3 allele(s)	wzx:1;wzy:1;fliC:1;	O116-5-wzx;O116-2-wzy-origin;H16-25-fliC;	100;100;100;	100;100;100;	contig00015;contig00015;contig00008;	61888-63315;66004-67164;106738-108312;	1428;1161;1575;	v1.0 (11-03-2020)	-	1	0	0	1	0	0	A	['ybgD', 'trpA', 'trpBA', 'arpA']	['+', '-', '-', '-']	[]	A	FH2.fasta_mash_screen.tab	Unknown	F95:A-:B-
FH20	SAMN34993338	Yes	Yes	12	Right Tibiotarsus	2016	Chicken	BCO	1	ecoli	117	adk(20)	fumC(45)	gyrB(41)	icd(43)	mdh(5)	purA(32)	recA(2)	117	fimH97	-	O149	H10	O149:H10	-	Based on 3 allele(s)	wzx:1;wzy:1;fliC:1;	O149-1-wzx-origin;O149-2-wzy-origin;H10-8-fliC;	100;100;100;	100;100;100;	contig00001;contig00001;contig00012;	590349-591533;592384-593448;42567-43828;	1185;1065;1262;	v1.0 (11-03-2020)	-	1	0	0	0	1	0	G	['ybgD', 'trpA', 'trpBA', 'chuA', 'trpAgpC']	['-', '+', '-', '-']	['trpAgpC']	G	FH20.fasta_mash_screen.tab	Unknown	F24:A-:B1
FH200	SAMN34993339	Yes	Yes	67	Right Femoral Head	2016	Chicken	BCO	1	ecoli	88	adk(6)	fumC(4)	gyrB(12)	icd(1)	mdh(20)	purA(12)	recA(7)	Other	fimH25	-	O9/104	H12	O9/O104:H12	-	Based on 3 allele(s)	wzm:1;wzt:1;fliC:1;	O9-1-wzm-origin;O9-17-wzt;H12-3-fliC-origin;	100;100;100;	100;100;100;	contig00003;contig00003;contig00005;	111317-112102;110019-111314;6970-8757;	786;1296;1788;	v1.0 (11-03-2020)	-	1	0	0	1	0	1	C	['ybgD', 'trpA', 'trpBA', 'yjaA', 'arpA', 'ArpAgpE', 'trpAgpC']	['+', '-', '+', '-']	['ArpAgpE', 'trpAgpC']	C	FH200.fasta_mash_screen.tab	Unknown	C4:A-:B8
FH201	SAMN34993340	Yes	Yes	68	Right Hock Synovial Fluid	2016	Chicken	BCO	1	ecoli	1722	adk(101)	fumC(4)	gyrB(97)	icd(29)	mdh(70)	purA(158)	recA(2)	Other	fimH153	-	O1	H25	O1:H25	-	Based on 3 allele(s)	wzx:1;wzy:1;fliC:1;	O1-1-wzx-origin;O1-7-wzy;H25-14-fliC;	100;100;100;	100;100;100;	contig00015;contig00015;contig00003;	43719-44945;47213-48217;60256-61575;	1227;1005;1320;	v1.0 (11-03-2020)	-	1	0	0	0	1	0	F	['trpBA', 'chuA', 'aesI']	['-', '+', '-', '-']	['aesI']	F	FH201.fasta_mash_screen.tab	Unknown	F2:A-:B1
FH203	SAMN34993341	Yes	Yes	45	Right Femoral Head	2016	Chicken	BCO	1	ecoli	117	adk(20)	fumC(45)	gyrB(41)	icd(43)	mdh(5)	purA(32)	recA(2)	117	fimH97	-	O53	H4	O53:H4	-	Based on 3 allele(s)	wzx:0.999;wzy:0.999;fliC:1;	O53-1-wzx-origin;O53-2-wzy-origin;H4-2-fliC-origin;	99.919;99.923;100;	100;100;100;	contig00021;contig00021;contig00013;	45918-47147;48246-49538;100226-101275;	1230;1293;1050;	v1.0 (11-03-2020)	-	1	0	0	0	1	0	G	['ybgD', 'trpA', 'trpBA', 'chuA', 'trpAgpC']	['-', '+', '-', '-']	['trpAgpC']	G	FH203.fasta_mash_screen.tab	Unknown	F24:A-:B1
FH204	SAMN34993342	Yes	No	45	Heart Blood	2016	Chicken	BCO	1	ecoli	117	adk(20)	fumC(45)	gyrB(41)	icd(43)	mdh(5)	purA(32)	recA(2)	117	fimH97	-	O53	H4	O53:H4	-	Based on 3 allele(s)	wzx:0.999;wzy:0.999;fliC:1;	O53-1-wzx-origin;O53-2-wzy-origin;H4-2-fliC-origin;	99.919;99.923;100;	100;100;100;	contig00031;contig00031;contig00011;	26782-28011;24391-25683;43249-44298;	1230;1293;1050;	v1.0 (11-03-2020)	-	1	0	0	0	1	0	G	['ybgD', 'trpA', 'trpBA', 'chuA', 'trpAgpC']	['-', '+', '-', '-']	['trpAgpC']	G	FH204.fasta_mash_screen.tab	Unknown	F24:A-:B1
FH205	SAMN34993343	Yes	No	45	Right Hock Synovial Fluid	2016	Chicken	BCO	1	ecoli	117	adk(20)	fumC(45)	gyrB(41)	icd(43)	mdh(5)	purA(32)	recA(2)	117	fimH97	-	O53	H4	O53:H4	-	Based on 3 allele(s)	wzx:0.999;wzy:0.999;fliC:1;	O53-1-wzx-origin;O53-2-wzy-origin;H4-2-fliC-origin;	99.919;99.923;100;	100;100;100;	contig00038;contig00038;contig00012;	26293-27522;23902-25194;42010-43059;	1230;1293;1050;	v1.0 (11-03-2020)	-	1	0	0	0	1	0	G	['ybgD', 'trpA', 'trpBA', 'chuA', 'trpAgpC']	['-', '+', '-', '-']	['trpAgpC']	G	FH205.fasta_mash_screen.tab	Unknown	F24:A-:B1
FH206	SAMN34993344	Yes	No	49	Pericard. Fluid	2016	Chicken	BCO	1	ecoli	57	adk(6)	fumC(31)	gyrB(5)	icd(28)	mdh(1)	purA(1)	recA(2)	57	fimH759	-	O182	H25	O182:H25	-	Based on 3 allele(s)	wzx:0.994;wzy:0.993;fliC:1;	O182-1-wzx-origin;O182-2-wzy-origin;H25-11-fliC;	99.405;99.267;99.924;	100;100;100;	contig00032;contig00032;contig00001;	8564-9907;12183-13409;356556-357875;	1344;1227;1320;	v1.0 (11-03-2020)	-	1	0	1	1	1	0	E	['trpA', 'trpBA', 'chuA', 'TspE4.C2', 'arpA', 'ArpAgpE']	['+', '+', '-', '+']	['ArpAgpE']	E	FH206.fasta_mash_screen.tab	Unknown	C4:A-:B1
FH207	SAMN34993345	Yes	No	49	Left Femoral Head	2016	Chicken	BCO	1	ecoli	57	adk(6)	fumC(31)	gyrB(5)	icd(28)	mdh(1)	purA(1)	recA(2)	57	fimH759	-	O182	H25	O182:H25	-	Based on 3 allele(s)	wzx:0.994;wzy:0.993;fliC:1;	O182-1-wzx-origin;O182-2-wzy-origin;H25-11-fliC;	99.405;99.267;99.924;	100;100;100;	contig00018;contig00018;contig00002;	59173-60516;62792-64018;6968-8287;	1344;1227;1320;	v1.0 (11-03-2020)	-	1	0	1	1	1	0	E	['trpA', 'trpBA', 'chuA', 'TspE4.C2', 'arpA', 'ArpAgpE']	['+', '+', '-', '+']	['ArpAgpE']	E	FH207.fasta_mash_screen.tab	Unknown	C4:A-:B1
FH208	SAMN34993346	Yes	No	49	Liver	2016	Chicken	BCO	1	ecoli	57	adk(6)	fumC(31)	gyrB(5)	icd(28)	mdh(1)	purA(1)	recA(2)	57	fimH759	-	O182	H25	O182:H25	-	Based on 3 allele(s)	wzx:0.994;wzy:0.993;fliC:1;	O182-1-wzx-origin;O182-2-wzy-origin;H25-11-fliC;	99.405;99.267;99.924;	100;100;100;	contig00032;contig00032;contig00002;	41364-42707;37862-39088;33781-35100;	1344;1227;1320;	v1.0 (11-03-2020)	-	1	0	1	1	1	0	E	['trpA', 'trpBA', 'chuA', 'TspE4.C2', 'arpA', 'ArpAgpE']	['+', '+', '-', '+']	['ArpAgpE']	E	FH208.fasta_mash_screen.tab	Unknown	C4:A-:B1
FH209	SAMN34993347	Yes	Yes	49	Right Femoral Head	2016	Chicken	BCO	1	ecoli	57	adk(6)	fumC(31)	gyrB(5)	icd(28)	mdh(1)	purA(1)	recA(2)	57	fimH759	-	O182	H25	O182:H25	-	Based on 3 allele(s)	wzx:0.994;wzy:0.993;fliC:1;	O182-1-wzx-origin;O182-2-wzy-origin;H25-11-fliC;	99.405;99.267;99.924;	100;100;100;	contig00040;contig00040;contig00002;	30566-31909;27064-28290;6968-8287;	1344;1227;1320;	v1.0 (11-03-2020)	-	1	0	1	1	1	0	E	['trpA', 'trpBA', 'chuA', 'TspE4.C2', 'arpA', 'ArpAgpE']	['+', '+', '-', '+']	['ArpAgpE']	E	FH209.fasta_mash_screen.tab	Unknown	C4:A-:B1
FH21	SAMN34993348	Yes	No	13	Right Tibiotarsus	2016	Chicken	BCO	1	ecoli	1914	adk(83)	fumC(306)	gyrB(245)	icd(260)	mdh(209)	purA(16)	recA(181)	Other	fimH550	-	O22	H2	O22:H2	-	Based on 3 allele(s)	wzx:1;wzy:0.999;fliC:1;	O22-4-wzx-origin;O22-5-wzy-origin;H2-13-fliC;	100;99.918;99.732;	100;100;100;	contig00003;contig00003;contig00003;	215969-217204;218901-220118;365192-366685;	1236;1218;1494;	v1.0 (11-03-2020)	-	1	0	0	1	1	0	D	['ybgD', 'trpA', 'trpBA', 'chuA', 'arpA', 'trpAgpC']	['+', '+', '-', '-']	['trpAgpC']	D	FH21.fasta_mash_screen.tab	Unknown	F24:A-:B40
FH210	SAMN34993349	Yes	Yes	48	Right Femoral Head	2016	Chicken	BCO	1	ecoli	155	adk(6)	fumC(4)	gyrB(14)	icd(16)	mdh(24)	purA(8)	recA(14)	155	fimH121	-	O88	H25	O88:H25	-	Based on 3 allele(s)	wzx:1;wzy:1;fliC:1;	O88-1-wzx-origin;O88-2-wzy-origin;H25-2-fliC-origin;	100;100;100;	100;100;100;	contig00040;contig00040;contig00008;	28657-30114;26454-27728;62057-63388;	1458;1275;1332;	v1.0 (11-03-2020)	-	1	0	1	0	0	0	U	['ybgD', 'trpA', 'trpBA', 'TspE4.C2', 'arpA', 'trpAgpC']	['+', '-', '-', '+']	['trpAgpC']	B1	FH210.fasta_mash_screen.tab	Unknown	F4:A-:B1
FH211	SAMN34993350	Yes	No	49	Left Tibiotarsus	2016	Chicken	BCO	1	ecoli	57	adk(6)	fumC(31)	gyrB(5)	icd(28)	mdh(1)	purA(1)	recA(2)	57	fimH759	-	O182	H25	O182:H25	-	Based on 3 allele(s)	wzx:0.994;wzy:0.993;fliC:1;	O182-1-wzx-origin;O182-2-wzy-origin;H25-11-fliC;	99.405;99.267;99.924;	100;100;100;	contig00033;contig00033;contig00002;	41364-42707;37862-39088;33781-35100;	1344;1227;1320;	v1.0 (11-03-2020)	-	1	0	1	1	1	0	E	['trpA', 'trpBA', 'chuA', 'TspE4.C2', 'arpA', 'ArpAgpE']	['+', '+', '-', '+']	['ArpAgpE']	E	FH211.fasta_mash_screen.tab	Unknown	C4:A-:B1
FH212	SAMN34993351	Yes	Yes	51	Left Femoral Head	2016	Chicken	BCO	1	ecoli	57	adk(6)	fumC(31)	gyrB(5)	icd(28)	mdh(1)	purA(1)	recA(2)	57	fimH54	-	O176	H32	O176:H32	-	Based on 3 allele(s)	wzx:1;wzy:0.998;fliC:1;	O176-1-wzx-origin;O176-2-wzy-origin;H32-1-fliC-origin;	100;99.775;99.942;	100;100;100;	contig00069;contig00069;contig00002;	3382-4620;4617-5948;39356-41068;	1239;1332;1713;	v1.0 (11-03-2020)	-	1	0	1	1	1	0	E	['trpA', 'trpBA', 'chuA', 'TspE4.C2', 'arpA', 'ArpAgpE']	['+', '+', '-', '+']	['ArpAgpE']	E	FH212.fasta_mash_screen.tab	Unknown	C4:A-:B1
FH213	SAMN34993352	Yes	No	51	Right Femoral Head	2016	Chicken	BCO	1	ecoli	57	adk(6)	fumC(31)	gyrB(5)	icd(28)	mdh(1)	purA(1)	recA(2)	57	fimH54	-	O176	H32	O176:H32	-	Based on 3 allele(s)	wzx:1;wzy:0.998;fliC:1;	O176-1-wzx-origin;O176-2-wzy-origin;H32-1-fliC-origin;	100;99.775;99.942;	100;100;100;	contig00060;contig00060;contig00001;	3382-4620;4617-5948;40099-41811;	1239;1332;1713;	v1.0 (11-03-2020)	-	1	0	1	1	1	0	E	['trpA', 'trpBA', 'chuA', 'TspE4.C2', 'arpA', 'ArpAgpE']	['+', '+', '-', '+']	['ArpAgpE']	E	FH213.fasta_mash_screen.tab	Unknown	C4:A-:B1
FH214	SAMN34993353	Yes	No	49	Right Tibiotarsus	2016	Chicken	BCO	1	ecoli	57	adk(6)	fumC(31)	gyrB(5)	icd(28)	mdh(1)	purA(1)	recA(2)	57	fimH759	-	O182	H25	O182:H25	-	Based on 3 allele(s)	wzx:0.994;wzy:0.993;fliC:1;	O182-1-wzx-origin;O182-2-wzy-origin;H25-11-fliC;	99.405;99.267;99.924;	100;100;100;	contig00032;contig00032;contig00002;	41364-42707;37862-39088;7258-8577;	1344;1227;1320;	v1.0 (11-03-2020)	-	1	0	1	1	1	0	E	['trpA', 'trpBA', 'chuA', 'TspE4.C2', 'arpA', 'ArpAgpE']	['+', '+', '-', '+']	['ArpAgpE']	E	FH214.fasta_mash_screen.tab	Unknown	C4:A-:B1
FH22	SAMN34993354	Yes	Yes	13	Left Femoral Head	2016	Chicken	BCO	1	ecoli	1914	adk(83)	fumC(306)	gyrB(245)	icd(260)	mdh(209)	purA(16)	recA(181)	Other	fimH550	-	O22	H2	O22:H2	-	Based on 3 allele(s)	wzx:1;wzy:0.999;fliC:1;	O22-4-wzx-origin;O22-5-wzy-origin;H2-13-fliC;	100;99.918;99.732;	100;100;100;	contig00002;contig00002;contig00002;	221579-222814;218665-219882;72098-73591;	1236;1218;1494;	v1.0 (11-03-2020)	-	1	0	0	1	1	0	D	['ybgD', 'trpA', 'trpBA', 'chuA', 'arpA', 'trpAgpC']	['+', '+', '-', '-']	['trpAgpC']	D	FH22.fasta_mash_screen.tab	Unknown	F24:A-:B40
FH23	SAMN34993355	Yes	No	13	Yolk Sac	2016	Chicken	BCO	1	ecoli	117	adk(20)	fumC(45)	gyrB(41)	icd(43)	mdh(5)	purA(32)	recA(2)	117	fimH97	-	O149	H10	O149:H10	-	Based on 3 allele(s)	wzx:1;wzy:1;fliC:1;	O149-1-wzx-origin;O149-2-wzy-origin;H10-8-fliC;	100;100;100;	100;100;100;	contig00002;contig00002;contig00010;	28797-29981;26882-27946;89012-90273;	1185;1065;1262;	v1.0 (11-03-2020)	-	1	0	0	0	1	0	G	['ybgD', 'trpA', 'trpBA', 'chuA', 'trpAgpC']	['-', '+', '-', '-']	['trpAgpC']	G	FH23.fasta_mash_screen.tab	Unknown	F24:A-:B1
FH24	SAMN34993356	Yes	No	14	Right Femoral Head	2016	Chicken	BCO	1	ecoli	117	adk(20)	fumC(45)	gyrB(41)	icd(43)	mdh(5)	purA(32)	recA(2)	117	fimH97	-	O149	H10	O149:H10	-	Based on 3 allele(s)	wzx:1;wzy:1;fliC:1;	O149-1-wzx-origin;O149-2-wzy-origin;H10-8-fliC;	100;100;100;	100;100;100;	contig00001;contig00001;contig00010;	32742-33926;30827-31891;42440-43701;	1185;1065;1262;	v1.0 (11-03-2020)	-	1	0	0	0	1	0	G	['ybgD', 'trpA', 'trpBA', 'chuA', 'trpAgpC']	['-', '+', '-', '-']	['trpAgpC']	G	FH24.fasta_mash_screen.tab	Unknown	F24:A-:B1
FH25	SAMN34993357	Yes	Yes	14	Left Femoral Head	2016	Chicken	BCO	1	ecoli	117	adk(20)	fumC(45)	gyrB(41)	icd(43)	mdh(5)	purA(32)	recA(2)	117	fimH97	-	O149	H10	O149:H10	-	Based on 3 allele(s)	wzx:1;wzy:1;fliC:1;	O149-1-wzx-origin;O149-2-wzy-origin;H10-8-fliC;	100;100;100;	100;100;100;	contig00001;contig00001;contig00009;	590618-591802;592653-593717;89044-90305;	1185;1065;1262;	v1.0 (11-03-2020)	-	1	0	0	0	1	0	G	['ybgD', 'trpA', 'trpBA', 'chuA', 'trpAgpC']	['-', '+', '-', '-']	['trpAgpC']	G	FH25.fasta_mash_screen.tab	Unknown	F24:A-:B1
FH26	SAMN34993358	Yes	No	14	Left Tibiotarsus	2016	Chicken	BCO	1	ecoli	117	adk(20)	fumC(45)	gyrB(41)	icd(43)	mdh(5)	purA(32)	recA(2)	117	fimH97	-	O149	H10	O149:H10	-	Based on 3 allele(s)	wzx:1;wzy:1;fliC:1;	O149-1-wzx-origin;O149-2-wzy-origin;H10-8-fliC;	100;100;100;	100;100;100;	contig00001;contig00001;contig00010;	395581-396765;397616-398680;89012-90273;	1185;1065;1262;	v1.0 (11-03-2020)	-	1	0	0	0	1	0	G	['ybgD', 'trpA', 'trpBA', 'chuA', 'trpAgpC']	['-', '+', '-', '-']	['trpAgpC']	G	FH26.fasta_mash_screen.tab	Unknown	F24:A-:B1
FH27	SAMN34993359	Yes	No	185	Liver	2016	Chicken	BCO	1	ecoli	117	adk(20)	fumC(45)	gyrB(41)	icd(43)	mdh(5)	purA(32)	recA(2)	117	fimH97	-	O86	H4	O86:H4	-	Based on 3 allele(s)	wzx:1;wzy:0.999;fliC:1;	O86-7-wzx;O86-12-wzy;H4-2-fliC-origin;	100;99.929;100;	100;100;100;	contig00029;contig00029;contig00011;	38771-39973;36742-38140;88868-89917;	1203;1399;1050;	v1.0 (11-03-2020)	-	1	0	0	0	1	0	G	['ybgD', 'trpA', 'trpBA', 'chuA', 'trpAgpC']	['-', '+', '-', '-']	['trpAgpC']	G	FH27.fasta_mash_screen.tab	Unknown	F24:A-:B1
FH28	SAMN34993360	Yes	No	183	Liver	2016	Chicken	BCO	1	ecoli	101	adk(43)	fumC(41)	gyrB(15)	icd(18)	mdh(11)	purA(7)	recA(6)	Other	fimH86	-	O88	H8	O88:H8	-	Based on 3 allele(s)	wzx:1;wzy:1;fliC:1;	O88-1-wzx-origin;O88-2-wzy-origin;H8-2-fliC-origin;	100;100;100;	100;100;100;	contig00025;contig00025;contig00009;	4743-6200;7129-8403;140225-141703;	1458;1275;1479;	v1.0 (11-03-2020)	-	1	0	1	1	0	0	B1	['ybgD', 'trpA', 'trpBA', 'TspE4.C2', 'arpA', 'trpAgpC']	['+', '-', '-', '+']	['trpAgpC']	B1	FH28.fasta_mash_screen.tab	Unknown	C4:A-:B6
FH29	SAMN34993361	Yes	Yes	173	Right Tibiotarsus	2016	Chicken	BCO	1	ecoli	69	adk(21)	fumC(35)	gyrB(27)	icd(6)	mdh(5)	purA(5)	recA(4)	69	fimH27	-	O15	H6	O15:H6	-	Based on 3 allele(s)	wzx:1;wzy:1;fliC:1;	O15-1-wzx-origin;O15-2-wzy-origin;H6-17-fliC;	100;100;100;	100;100;100;	contig00037;contig00037;contig00009;	173-1417;2450-3628;97236-98888;	1245;1179;1653;	v1.0 (11-03-2020)	-	1	0	0	1	1	0	D	['ybgD', 'trpA', 'trpBA', 'chuA', 'arpA', 'trpAgpC']	['+', '+', '-', '-']	['trpAgpC']	D	FH29.fasta_mash_screen.tab	Unknown	F24:A-:B1
FH3	SAMN34993362	Yes	No	7	Left Tibiotarsus	2016	Chicken	BCO	0	ecoli	11026	adk(10)	fumC(1117)	gyrB(4)	icd(8)	mdh(8)	purA(8)	recA(2)	Other	fimH54	-	O40	H48	O40:H48	-	Based on 3 allele(s)	wzx:1;wzy:1;fliC:1;	O40-6-wzx;O40-7-wzy;H48-1-fliC-origin;	100;100;100;	100;100;100;	contig00005;contig00005;contig00002;	192837-194117;190435-191640;192091-193587;	1281;1206;1497;	v1.0 (11-03-2020)	-	1	0	0	1	0	1	A	['trpA', 'trpBA', 'yjaA', 'arpA']	['+', '-', '+', '-']	[]	A	FH3.fasta_mash_screen.tab	Unknown	F24:A-:B1
FH30	SAMN34993363	Yes	No	173	Right Femoral Head	2016	Chicken	BCO	1	ecoli	69	adk(21)	fumC(35)	gyrB(27)	icd(6)	mdh(5)	purA(5)	recA(4)	69	fimH27	-	O15	H6	O15:H6	-	Based on 3 allele(s)	wzx:1;wzy:1;fliC:1;	O15-1-wzx-origin;O15-2-wzy-origin;H6-17-fliC;	100;100;100;	100;100;100;	contig00036;contig00036;contig00010;	173-1417;2450-3628;90443-92095;	1245;1179;1653;	v1.0 (11-03-2020)	-	1	0	0	1	1	0	D	['ybgD', 'trpA', 'trpBA', 'chuA', 'arpA', 'trpAgpC']	['+', '+', '-', '-']	['trpAgpC']	D	FH30.fasta_mash_screen.tab	Unknown	F24:A-:B1
FH31	SAMN34993364	Yes	No	228	Left Tibiotarsus	2016	Chicken	BCO	1	ecoli	57	adk(6)	fumC(31)	gyrB(5)	icd(28)	mdh(1)	purA(1)	recA(2)	57	fimH759	-	O128	H25	O128:H25	-	Based on 3 allele(s)	wzx:0.992;wzy:0.994;fliC:1;	O128-3-wzx-origin;O128-16-wzy;H25-11-fliC;	99.238;99.425;100;	100;100;100;	contig00044;contig00044;contig00001;	4477-5919;8504-9547;6968-8287;	1443;1044;1320;	v1.0 (11-03-2020)	-	1	0	1	1	1	0	E	['trpA', 'trpBA', 'chuA', 'TspE4.C2', 'arpA', 'ArpAgpE']	['+', '+', '-', '+']	['ArpAgpE']	E	FH31.fasta_mash_screen.tab	Unknown	C4:A-:B1
FH32	SAMN34993365	Yes	Yes	209	Left Femoral Head	2016	Chicken	BCO	1	ecoli	57	adk(6)	fumC(31)	gyrB(5)	icd(28)	mdh(1)	purA(1)	recA(2)	57	fimH759	-	O86	H25	O86:H25	-	Based on 3 allele(s)	wzx:1;wzy:1;fliC:1;	O86-7-wzx;O86-4-wzy-origin;H25-11-fliC;	100;100;100;	100;100;100;	contig00038;contig00038;contig00007;	3221-4423;5054-6454;7161-8480;	1203;1401;1320;	v1.0 (11-03-2020)	-	1	0	1	1	1	0	E	['trpA', 'trpBA', 'chuA', 'TspE4.C2', 'arpA', 'ArpAgpE']	['+', '+', '-', '+']	['ArpAgpE']	E	FH32.fasta_mash_screen.tab	Unknown	C4:A-:B1
FH33	SAMN34993366	Yes	Yes	234	Right Femoral Head	2016	Chicken	BCO	1	ecoli	10	adk(10)	fumC(11)	gyrB(4)	icd(8)	mdh(8)	purA(8)	recA(2)	Other	fimH54	-	O8	H30	O8:H30	-	Based on 2 allele(s)	wzm:0.679;fliC:1;	O8-22-wzm;H30-5-fliC;	99.815;99.942;	68;100;	contig00048;contig00002;	152-692;7178-8890;	541;1713;	v1.0 (11-03-2020)	-	1	0	0	1	0	1	A	['trpA', 'trpBA', 'yjaA', 'arpA']	['+', '-', '+', '-']	[]	A	FH33.fasta_mash_screen.tab	Unknown	F24:A-:B23
FH34	SAMN34993367	Yes	Yes	228	Right Femoral Head	2016	Chicken	BCO	1	ecoli	57	adk(6)	fumC(31)	gyrB(5)	icd(28)	mdh(1)	purA(1)	recA(2)	57	fimH759	-	O128	H25	O128:H25	-	Based on 3 allele(s)	wzx:0.992;wzy:0.994;fliC:1;	O128-3-wzx-origin;O128-16-wzy;H25-11-fliC;	99.238;99.425;100;	100;100;100;	contig00047;contig00047;contig00001;	27651-29093;24023-25066;356514-357833;	1443;1044;1320;	v1.0 (11-03-2020)	-	1	0	1	1	1	0	E	['trpA', 'trpBA', 'chuA', 'TspE4.C2', 'arpA', 'ArpAgpE']	['+', '+', '-', '+']	['ArpAgpE']	E	FH34.fasta_mash_screen.tab	Unknown	C4:A-:B1
FH35	SAMN34993368	Yes	No	228	Liver	2016	Chicken	BCO	1	ecoli	57	adk(6)	fumC(31)	gyrB(5)	icd(28)	mdh(1)	purA(1)	recA(2)	57	fimH759	-	O128	H25	O128:H25	-	Based on 3 allele(s)	wzx:0.992;wzy:0.994;fliC:1;	O128-3-wzx-origin;O128-16-wzy;H25-11-fliC;	99.238;99.425;100;	100;100;100;	contig00048;contig00048;contig00001;	27651-29093;24023-25066;7161-8480;	1443;1044;1320;	v1.0 (11-03-2020)	-	1	0	1	1	1	0	E	['trpA', 'trpBA', 'chuA', 'TspE4.C2', 'arpA', 'ArpAgpE']	['+', '+', '-', '+']	['ArpAgpE']	E	FH35.fasta_mash_screen.tab	Unknown	C4:A-:B1
FH36	SAMN34993369	Yes	Yes	55	Right Hock Joint Fluid	2016	Chicken	BCO	1	ecoli	101	adk(43)	fumC(41)	gyrB(15)	icd(18)	mdh(11)	purA(7)	recA(6)	Other	fimH86	-	O88	H8	O88:H8	-	Based on 3 allele(s)	wzx:1;wzy:1;fliC:1;	O88-1-wzx-origin;O88-2-wzy-origin;H8-2-fliC-origin;	100;100;100;	100;100;100;	contig00023;contig00023;contig00015;	4743-6200;7129-8403;6973-8451;	1458;1275;1479;	v1.0 (11-03-2020)	-	1	0	1	1	0	0	B1	['ybgD', 'trpA', 'trpBA', 'TspE4.C2', 'arpA', 'trpAgpC']	['+', '-', '-', '+']	['trpAgpC']	B1	FH36.fasta_mash_screen.tab	Unknown	C4:A-:B6
FH37	SAMN34993370	Yes	No	59	Right Femoral Head	2016	Chicken	BCO	1	ecoli	95	adk(37)	fumC(38)	gyrB(19)	icd(37)	mdh(17)	purA(11)	recA(26)	95	fimH526	-	O2	H5	O2:H5	-	Based on 3 allele(s)	wzx:1;wzy:1;fliC:1;	O2-7-wzx;O2-16-wzy;H5-2-fliC-origin;	100;100;100;	100;100;100;	contig00020;contig00020;contig00008;	30003-31265;32977-33939;134612-135922;	1263;963;1311;	v1.0 (11-03-2020)	High similarity O-antigen group 7:O2/O50 as per A.Iguchi et.al (PMID: 25428893)	1	0	1	0	1	1	B2	['trpBA', 'chuA', 'yjaA', 'TspE4.C2', 'trpAgpC']	['-', '+', '+', '+']	['trpAgpC']	B2	FH37.fasta_mash_screen.tab	Unknown	C4:A-:B1
FH38	SAMN34993371	Yes	Yes	59	Right Femoral Head	2016	Chicken	BCO	1	ecoli	95	adk(37)	fumC(38)	gyrB(19)	icd(37)	mdh(17)	purA(11)	recA(26)	95	fimH526	-	O2	H5	O2:H5	-	Based on 3 allele(s)	wzx:1;wzy:1;fliC:1;	O2-7-wzx;O2-16-wzy;H5-2-fliC-origin;	100;100;100;	100;100;100;	contig00002;contig00002;contig00009;	47935-49197;45261-46223;134612-135922;	1263;963;1311;	v1.0 (11-03-2020)	High similarity O-antigen group 7:O2/O50 as per A.Iguchi et.al (PMID: 25428893)	1	0	1	0	1	1	B2	['trpBA', 'chuA', 'yjaA', 'TspE4.C2', 'trpAgpC']	['-', '+', '+', '+']	['trpAgpC']	B2	FH38.fasta_mash_screen.tab	Unknown	C4:A-:B1
FH39	SAMN34993372	Yes	No	59	Left Femoral Head	2016	Chicken	BCO	1	ecoli	95	adk(37)	fumC(38)	gyrB(19)	icd(37)	mdh(17)	purA(11)	recA(26)	95	fimH526	-	O2	H5	O2:H5	-	Based on 3 allele(s)	wzx:1;wzy:1;fliC:1;	O2-7-wzx;O2-16-wzy;H5-2-fliC-origin;	100;100;100;	100;100;100;	contig00002;contig00002;contig00005;	348904-350166;351878-352840;76612-77922;	1263;963;1311;	v1.0 (11-03-2020)	High similarity O-antigen group 7:O2/O50 as per A.Iguchi et.al (PMID: 25428893)	1	0	1	0	1	1	B2	['trpBA', 'chuA', 'yjaA', 'TspE4.C2', 'trpAgpC']	['-', '+', '+', '+']	['trpAgpC']	B2	FH39.fasta_mash_screen.tab	Unknown	C4:A-:B1
FH4	SAMN34993373	Yes	No	8	Right Femoral Head	2016	Chicken	BCO	1	ecoli	117	adk(20)	fumC(45)	gyrB(41)	icd(43)	mdh(5)	purA(32)	recA(2)	117	fimH97	-	O111	H4	O111:H4	-	Based on 3 allele(s)	wzx:1;wzy:1;fliC:1;	O111-12-wzx;O111-24-wzy;H4-2-fliC-origin;	100;100;100;	100;100;100;	contig00060;contig00060;contig00031;	6104-7369;5062-6114;14405-15454;	1266;1053;1050;	v1.0 (11-03-2020)	-	1	0	0	0	1	0	G	['ybgD', 'trpA', 'trpBA', 'chuA', 'trpAgpC']	['-', '+', '-', '-']	['trpAgpC']	G	FH4.fasta_mash_screen.tab	Unknown	C4:A-:B1
FH40	SAMN34993374	Yes	Yes	60	Left Tibiotarsal Joint Fluid	2016	Chicken	BCO	1	ecoli	665	adk(122)	fumC(11)	gyrB(125)	icd(12)	mdh(96)	purA(8)	recA(2)	Other	fimH30	-	O78	H4	O78:H4	-	Based on 3 allele(s)	wzx:0.999;wzy:1;fliC:1;	O78-4-wzx;O78-5-wzy;H4-1-fliC-origin;	99.929;100;99.905;	100;100;100;	contig00007;contig00007;contig00012;	43695-45110;47837-48958;7049-8098;	1416;1122;1050;	v1.0 (11-03-2020)	-	1	0	0	1	0	0	A	['ybgD', 'trpA', 'trpBA', 'arpA']	['+', '-', '-', '-']	[]	A	FH40.fasta_mash_screen.tab	Unknown	C4:A-:B1
FH41	SAMN34993375	Yes	No	31	Right Femoral Head	2016	Chicken	BCO	1	ecoli	57	adk(6)	fumC(31)	gyrB(5)	icd(28)	mdh(1)	purA(1)	recA(2)	57	fimH158	-	O24	H26	O24:H26	-	Based on 3 allele(s)	wzx:0.999;wzy:1;fliC:1;	O24-1-wzx-origin;O24-2-wzy-origin;H26-4-fliC;	99.916;100;99.94;	100;100;100;	contig00009;contig00009;contig00015;	129930-131123;128862-129914;82835-84507;	1194;1053;1673;	v1.0 (11-03-2020)	-	1	0	1	1	1	0	E	['trpA', 'trpBA', 'chuA', 'TspE4.C2', 'arpA', 'ArpAgpE']	['+', '+', '-', '+']	['ArpAgpE']	E	FH41.fasta_mash_screen.tab	Unknown	F2:A-:B1
FH42	SAMN34993376	Yes	No	31	Right Tibiotarsus	2016	Chicken	BCO	1	ecoli	57	adk(6)	fumC(31)	gyrB(5)	icd(28)	mdh(1)	purA(1)	recA(2)	57	fimH158	-	O24	H26	O24:H26	-	Based on 3 allele(s)	wzx:0.999;wzy:1;fliC:1;	O24-1-wzx-origin;O24-2-wzy-origin;H26-4-fliC;	99.916;100;99.94;	100;100;100;	contig00020;contig00020;contig00002;	51577-52770;50509-51561;43172-44844;	1194;1053;1673;	v1.0 (11-03-2020)	-	1	0	1	1	1	0	E	['trpA', 'trpBA', 'chuA', 'TspE4.C2', 'arpA', 'ArpAgpE']	['+', '+', '-', '+']	['ArpAgpE']	E	FH42.fasta_mash_screen.tab	Unknown	F2:A-:B1
FH43	SAMN34993377	Yes	No	31	Left Tibiotarsus	2016	Chicken	BCO	1	ecoli	57	adk(6)	fumC(31)	gyrB(5)	icd(28)	mdh(1)	purA(1)	recA(2)	57	fimH158	-	O24	H26	O24:H26	-	Based on 3 allele(s)	wzx:0.999;wzy:1;fliC:1;	O24-1-wzx-origin;O24-2-wzy-origin;H26-4-fliC;	99.916;100;99.94;	100;100;100;	contig00020;contig00020;contig00002;	41274-42467;42483-43535;43172-44844;	1194;1053;1673;	v1.0 (11-03-2020)	-	1	0	1	1	1	0	E	['trpA', 'trpBA', 'chuA', 'TspE4.C2', 'arpA', 'ArpAgpE']	['+', '+', '-', '+']	['ArpAgpE']	E	FH43.fasta_mash_screen.tab	Unknown	F2:A-:B1
FH44	SAMN34993378	Yes	No	31	Left Femoral Head	2016	Chicken	BCO	1	ecoli	57	adk(6)	fumC(31)	gyrB(5)	icd(28)	mdh(1)	purA(1)	recA(2)	57	fimH158	-	O24	H26	O24:H26	-	Based on 3 allele(s)	wzx:0.999;wzy:1;fliC:1;	O24-1-wzx-origin;O24-2-wzy-origin;H26-4-fliC;	99.916;100;99.94;	100;100;100;	contig00013;contig00013;contig00005;	129601-130794;128533-129585;6990-8662;	1194;1053;1673;	v1.0 (11-03-2020)	-	1	0	1	1	1	0	E	['trpA', 'trpBA', 'chuA', 'TspE4.C2', 'arpA', 'ArpAgpE']	['+', '+', '-', '+']	['ArpAgpE']	E	FH44.fasta_mash_screen.tab	Unknown	F2:A-:B1
FH45	SAMN34993379	Yes	No	31	Peritonitis	2016	Chicken	BCO	1	ecoli	57	adk(6)	fumC(31)	gyrB(5)	icd(28)	mdh(1)	purA(1)	recA(2)	57	fimH158	-	O24	H26	O24:H26	-	Based on 3 allele(s)	wzx:0.999;wzy:1;fliC:1;	O24-1-wzx-origin;O24-2-wzy-origin;H26-4-fliC;	99.916;100;99.94;	100;100;100;	contig00010;contig00010;contig00002;	129930-131123;128862-129914;43172-44844;	1194;1053;1673;	v1.0 (11-03-2020)	-	1	0	1	1	1	0	E	['trpA', 'trpBA', 'chuA', 'TspE4.C2', 'arpA', 'ArpAgpE']	['+', '+', '-', '+']	['ArpAgpE']	E	FH45.fasta_mash_screen.tab	Unknown	F2:A-:B1
FH46	SAMN34993380	Yes	Yes	31	Right Hock Synovial Fluid	2016	Chicken	BCO	1	ecoli	57	adk(6)	fumC(31)	gyrB(5)	icd(28)	mdh(1)	purA(1)	recA(2)	57	fimH158	-	O24	H26	O24:H26	-	Based on 3 allele(s)	wzx:0.999;wzy:1;fliC:1;	O24-1-wzx-origin;O24-2-wzy-origin;H26-4-fliC;	99.916;100;99.94;	100;100;100;	contig00009;contig00009;contig00002;	41274-42467;42483-43535;43172-44844;	1194;1053;1673;	v1.0 (11-03-2020)	-	1	0	1	1	1	0	E	['trpA', 'trpBA', 'chuA', 'TspE4.C2', 'arpA', 'ArpAgpE']	['+', '+', '-', '+']	['ArpAgpE']	E	FH46.fasta_mash_screen.tab	Unknown	F2:A-:B1
FH47	SAMN34993381	Yes	No	31	Liver	2016	Chicken	BCO	1	ecoli	57	adk(6)	fumC(31)	gyrB(5)	icd(28)	mdh(1)	purA(1)	recA(2)	57	fimH158	-	O24	H26	O24:H26	-	Based on 3 allele(s)	wzx:0.999;wzy:1;fliC:1;	O24-1-wzx-origin;O24-2-wzy-origin;H26-4-fliC;	99.916;100;99.94;	100;100;100;	contig00010;contig00010;contig00003;	129930-131123;128862-129914;217384-219056;	1194;1053;1673;	v1.0 (11-03-2020)	-	1	0	1	1	1	0	E	['trpA', 'trpBA', 'chuA', 'TspE4.C2', 'arpA', 'ArpAgpE']	['+', '+', '-', '+']	['ArpAgpE']	E	FH47.fasta_mash_screen.tab	Unknown	F2:A-:B1
FH48	SAMN34993382	Yes	Yes	37	Left Femoral Head	2016	Chicken	BCO	1	ecoli	10	adk(10)	fumC(11)	gyrB(4)	icd(8)	mdh(8)	purA(8)	recA(2)	Other	NA	-	O89	H10	O89:H10	-	Based on 3 allele(s)	wzm:0.941;wzt:0.936;fliC:1;	O89-1-wzm-origin;O89-4-wzt;H10-17-fliC;	94.103;93.625;99.921;	100;100;100;	contig00064;contig00064;contig00025;	5630-6409;6416-7168;10313-11575;	780;753;1263;	v1.0 (11-03-2020)	High similarity O-antigen group 15:O89/O101/O162 as per A.Iguchi et.al (PMID: 25428893)	1	0	0	1	0	1	A	['trpA', 'trpBA', 'yjaA', 'arpA']	['+', '-', '+', '-']	[]	A	FH48.fasta_mash_screen.tab	Unknown	F24:A-:B1
FH49	SAMN34993383	Yes	No	32	Right Tibiotarsus	2016	Chicken	BCO	1	ecoli	57	adk(6)	fumC(31)	gyrB(5)	icd(28)	mdh(1)	purA(1)	recA(2)	57	fimH158	-	O24	H26	O24:H26	-	Based on 3 allele(s)	wzx:0.999;wzy:1;fliC:1;	O24-1-wzx-origin;O24-2-wzy-origin;H26-4-fliC;	99.916;100;99.94;	100;100;100;	contig00029;contig00029;contig00002;	36811-38004;35743-36795;217384-219056;	1194;1053;1673;	v1.0 (11-03-2020)	-	1	0	1	1	1	0	E	['trpA', 'trpBA', 'chuA', 'TspE4.C2', 'arpA', 'ArpAgpE']	['+', '+', '-', '+']	['ArpAgpE']	E	FH49.fasta_mash_screen.tab	Unknown	F2:A-:B1
FH5	SAMN34993384	Yes	No	8	Left Tibiotarsus	2016	Chicken	BCO	1	ecoli	117	adk(20)	fumC(45)	gyrB(41)	icd(43)	mdh(5)	purA(32)	recA(2)	117	fimH97	-	O111	H4	O111:H4	-	Based on 3 allele(s)	wzx:1;wzy:1;fliC:1;	O111-12-wzx;O111-24-wzy;H4-2-fliC-origin;	100;100;100;	100;100;100;	contig00060;contig00060;contig00030;	9438-10703;10693-11745;19640-20689;	1266;1053;1050;	v1.0 (11-03-2020)	-	1	0	0	0	1	0	G	['ybgD', 'trpA', 'trpBA', 'chuA', 'trpAgpC']	['-', '+', '-', '-']	['trpAgpC']	G	FH5.fasta_mash_screen.tab	Unknown	C4:A-:B1
FH50	SAMN34993385	Yes	Yes	32	Right Femoral Head	2016	Chicken	BCO	1	ecoli	57	adk(6)	fumC(31)	gyrB(5)	icd(28)	mdh(1)	purA(1)	recA(2)	57	fimH158	-	O24	H26	O24:H26	-	Based on 3 allele(s)	wzx:0.999;wzy:1;fliC:1;	O24-1-wzx-origin;O24-2-wzy-origin;H26-4-fliC;	99.916;100;99.94;	100;100;100;	contig00010;contig00010;contig00005;	129601-130794;128533-129585;217327-218999;	1194;1053;1673;	v1.0 (11-03-2020)	-	1	0	1	1	1	0	E	['trpA', 'trpBA', 'chuA', 'TspE4.C2', 'arpA', 'ArpAgpE']	['+', '+', '-', '+']	['ArpAgpE']	E	FH50.fasta_mash_screen.tab	Unknown	F2:A-:B1
FH51	SAMN34993386	Yes	No	374	Right Femoral Head	2016	Chicken	BCO	1	ecoli	57	adk(6)	fumC(31)	gyrB(5)	icd(28)	mdh(1)	purA(1)	recA(2)	57	fimH759	-	O86	H25	O86:H25	-	Based on 3 allele(s)	wzx:1;wzy:0.999;fliC:1;	O86-7-wzx;O86-4-wzy-origin;H25-11-fliC;	100;99.929;100;	100;100;100;	contig00253;contig00253;contig00107;	448-1650;2281-3681;8572-9891;	1203;1401;1320;	v1.0 (11-03-2020)	-	1	0	1	1	1	0	E	['trpA', 'trpBA', 'chuA', 'TspE4.C2', 'arpA', 'ArpAgpE']	['+', '+', '-', '+']	['ArpAgpE']	E	FH51.fasta_mash_screen.tab	Unknown	C4:A-:B-
FH52	SAMN34993387	Yes	Yes	374	Left Femoral Head	2016	Chicken	BCO	1	ecoli	57	adk(6)	fumC(31)	gyrB(5)	icd(28)	mdh(1)	purA(1)	recA(2)	57	fimH759	-	O86	H25	O86:H25	-	Based on 3 allele(s)	wzx:1;wzy:0.999;fliC:1;	O86-7-wzx;O86-4-wzy-origin;H25-11-fliC;	100;99.929;100;	100;100;100;	contig00025;contig00025;contig00008;	3883-5085;1852-3252;33584-34903;	1203;1401;1320;	v1.0 (11-03-2020)	-	1	0	1	1	1	0	E	['trpA', 'trpBA', 'chuA', 'TspE4.C2', 'arpA', 'ArpAgpE']	['+', '+', '-', '+']	['ArpAgpE']	E	FH52.fasta_mash_screen.tab	Unknown	C4:A-:B1
FH53	SAMN34993388	Yes	No	375	Right Femoral Head	2016	Chicken	BCO	1	ecoli	117	adk(20)	fumC(45)	gyrB(41)	icd(43)	mdh(5)	purA(32)	recA(2)	117	fimH916	-	O115	H4	O115:H4	-	Based on 3 allele(s)	wzx:1;wzy:1;fliC:1;	O115-1-wzx-origin;O115-2-wzy-origin;H4-2-fliC-origin;	100;100;100;	100;100;100;	contig00003;contig00003;contig00015;	280327-281814;282622-283689;88854-89903;	1488;1068;1050;	v1.0 (11-03-2020)	-	1	0	0	0	1	0	G	['ybgD', 'trpA', 'trpBA', 'chuA', 'trpAgpC']	['-', '+', '-', '-']	['trpAgpC']	G	FH53.fasta_mash_screen.tab	Unknown	F24:A-:B1
FH54	SAMN34993389	Yes	No	375	Right Tibiotarsus	2016	Chicken	BCO	1	ecoli	117	adk(20)	fumC(45)	gyrB(41)	icd(43)	mdh(5)	purA(32)	recA(2)	117	fimH916	-	O115	H4	O115:H4	-	Based on 3 allele(s)	wzx:1;wzy:1;fliC:1;	O115-1-wzx-origin;O115-2-wzy-origin;H4-2-fliC-origin;	100;100;100;	100;100;100;	contig00001;contig00001;contig00014;	632150-633637;634445-635512;88854-89903;	1488;1068;1050;	v1.0 (11-03-2020)	-	1	0	0	0	1	0	G	['ybgD', 'trpA', 'trpBA', 'chuA', 'trpAgpC']	['-', '+', '-', '-']	['trpAgpC']	G	FH54.fasta_mash_screen.tab	Unknown	F24:A-:B1
FH55	SAMN34993390	Yes	No	375	Left Femoral Head	2016	Chicken	BCO	1	ecoli	117	adk(20)	fumC(45)	gyrB(41)	icd(43)	mdh(5)	purA(32)	recA(2)	117	fimH916	-	O115	H4	O115:H4	-	Based on 3 allele(s)	wzx:1;wzy:1;fliC:1;	O115-1-wzx-origin;O115-2-wzy-origin;H4-2-fliC-origin;	100;100;100;	100;100;100;	contig00013;contig00013;contig00016;	85216-86703;87511-88578;88854-89903;	1488;1068;1050;	v1.0 (11-03-2020)	-	1	0	0	0	1	0	G	['ybgD', 'trpA', 'trpBA', 'chuA', 'trpAgpC']	['-', '+', '-', '-']	['trpAgpC']	G	FH55.fasta_mash_screen.tab	Unknown	F24:A-:B1
FH56	SAMN34993391	Yes	Yes	375	Right Femoral Head Synovial Fluid	2016	Chicken	BCO	1	ecoli	117	adk(20)	fumC(45)	gyrB(41)	icd(43)	mdh(5)	purA(32)	recA(2)	117	fimH916	-	O115	H4	O115:H4	-	Based on 3 allele(s)	wzx:1;wzy:1;fliC:1;	O115-1-wzx-origin;O115-2-wzy-origin;H4-2-fliC-origin;	100;100;100;	100;100;100;	contig00020;contig00020;contig00016;	44990-46477;47285-48352;23283-24332;	1488;1068;1050;	v1.0 (11-03-2020)	-	1	0	0	0	1	0	G	['ybgD', 'trpA', 'trpBA', 'chuA', 'trpAgpC']	['-', '+', '-', '-']	['trpAgpC']	G	FH56.fasta_mash_screen.tab	Unknown	F24:A-:B1
FH57	SAMN34993392	Yes	No	98	Lung 1	2016	Chicken	BCO	0	ecoli	69	adk(21)	fumC(35)	gyrB(27)	icd(6)	mdh(5)	purA(5)	recA(4)	69	fimH27	-	O153	H49	O153:H49	-	Based on 3 allele(s)	wzx:1;wzy:1;fliC:0.99;	O153-3-wzx-origin;O153-4-wzy-origin;H49-3-fliC;	100;100;98.997;	100;100;100;	contig00035;contig00035;contig00001;	47663-48841;45528-46706;69753-71447;	1179;1179;1695;	v1.0 (11-03-2020)	High similarity O-antigen group 11:O153/O178 as per A.Iguchi et.al (PMID: 25428893)	1	0	0	1	1	0	D	['ybgD', 'trpA', 'trpBA', 'chuA', 'arpA', 'trpAgpC']	['+', '+', '-', '-']	['trpAgpC']	D	FH57.fasta_mash_screen.tab	Unknown	F-:A-:B-
FH58	SAMN34993393	Yes	No	98	Lung 2	2016	Chicken	BCO	0	ecoli	4710	adk(6)	fumC(11)	gyrB(230)	icd(1)	mdh(8)	purA(8)	recA(6)	Other	fimH86	-	O116	H16	O116:H16	-	Based on 3 allele(s)	wzx:1;wzy:0.999;fliC:1;	O116-5-wzx;O116-2-wzy-origin;H16-25-fliC;	100;99.914;100;	100;100;100;	contig00002;contig00002;contig00002;	143199-144626;147315-148475;261877-263451;	1428;1161;1575;	v1.0 (11-03-2020)	-	1	0	0	1	0	0	A	['ybgD', 'trpA', 'trpBA', 'arpA']	['+', '-', '-', '-']	[]	A	FH58.fasta_mash_screen.tab	Unknown	F29:A-:B-
FH59	SAMN34993394	Yes	Yes	105	Right Tibiotarsus	2016	Chicken	BCO	1	ecoli	350	adk(6)	fumC(31)	gyrB(83)	icd(28)	mdh(1)	purA(1)	recA(2)	350	fimH142	-	O45	H19	O45:H19	-	Based on 3 allele(s)	wzx:0.999;wzy:1;fliC:1;	O45-3-wzx-origin;O45-20-wzy;H19-2-fliC-origin;	99.921;100;100;	100;100;100;	contig00005;contig00005;contig00009;	181812-183071;184495-185182;47866-49707;	1260;688;1842;	v1.0 (11-03-2020)	-	1	0	1	1	1	0	E	['trpA', 'trpBA', 'chuA', 'TspE4.C2', 'arpA', 'ArpAgpE']	['+', '+', '-', '+']	['ArpAgpE']	E	FH59.fasta_mash_screen.tab	Unknown	C4:A-:B1
FH60	SAMN34993395	Yes	No	79	Peritonitis	2016	Chicken	BCO	1	ecoli	93	adk(6)	fumC(11)	gyrB(4)	icd(10)	mdh(7)	purA(8)	recA(6)	Other	fimH32	-	O5	H4	O5:H4	-	Based on 3 allele(s)	wzx:1;wzy:1;fliC:1;	O5-1-wzx-origin;O5-2-wzy-origin;H4-2-fliC-origin;	100;100;100;	100;100;100;	contig00047;contig00047;contig00011;	30351-31607;29034-30350;92667-93716;	1257;1317;1050;	v1.0 (11-03-2020)	-	1	0	0	1	0	0	A	['ybgD', 'trpA', 'trpBA', 'arpA']	['+', '-', '-', '-']	[]	A	FH60.fasta_mash_screen.tab	Unknown	C4:A-:B8
FH61	SAMN34993396	Yes	No	79	Pericarditis	2016	Chicken	BCO	1	ecoli	69	adk(21)	fumC(35)	gyrB(27)	icd(6)	mdh(5)	purA(5)	recA(4)	69	fimH27	-	O15	H18	O15:H18	-	Based on 3 allele(s)	wzx:1;wzy:1;fliC:1;	O15-4-wzx;O15-8-wzy;H18-1-fliC-origin;	100;100;100;	100;100;100;	contig00025;contig00025;contig00008;	30304-31548;28093-29271;90540-92204;	1245;1179;1665;	v1.0 (11-03-2020)	-	1	0	0	1	1	0	D	['ybgD', 'trpA', 'trpBA', 'chuA', 'arpA', 'trpAgpC']	['+', '+', '-', '-']	['trpAgpC']	D	FH61.fasta_mash_screen.tab	Unknown	F4:A-:B1
FH62	SAMN34993397	Yes	No	79	Right Tibiotarsus	2016	Chicken	BCO	1	ecoli	69	adk(21)	fumC(35)	gyrB(27)	icd(6)	mdh(5)	purA(5)	recA(4)	69	fimH27	-	O15	H18	O15:H18	-	Based on 3 allele(s)	wzx:1;wzy:1;fliC:1;	O15-4-wzx;O15-8-wzy;H18-1-fliC-origin;	100;100;100;	100;100;100;	contig00035;contig00035;contig00013;	183-1427;2460-3638;93938-95602;	1245;1179;1665;	v1.0 (11-03-2020)	-	1	0	0	1	1	0	D	['ybgD', 'trpA', 'trpBA', 'chuA', 'arpA', 'trpAgpC']	['+', '+', '-', '-']	['trpAgpC']	D	FH62.fasta_mash_screen.tab	Unknown	F4:A-:B1
FH63	SAMN34993398	Yes	No	79	Left Femoral Head	2016	Chicken	BCO	1	ecoli	69	adk(21)	fumC(35)	gyrB(27)	icd(6)	mdh(5)	purA(5)	recA(4)	69	fimH27	-	O15	H18	O15:H18	-	Based on 3 allele(s)	wzx:1;wzy:1;fliC:1;	O15-4-wzx;O15-8-wzy;H18-1-fliC-origin;	100;100;100;	100;100;100;	contig00024;contig00024;contig00011;	38867-40111;41144-42322;90540-92204;	1245;1179;1665;	v1.0 (11-03-2020)	-	1	0	0	1	1	0	D	['ybgD', 'trpA', 'trpBA', 'chuA', 'arpA', 'trpAgpC']	['+', '+', '-', '-']	['trpAgpC']	D	FH63.fasta_mash_screen.tab	Unknown	F4:A-:B1
FH64	SAMN34993399	Yes	Yes	79	Right Femoral Head	2016	Chicken	BCO	1	ecoli	69	adk(21)	fumC(35)	gyrB(27)	icd(6)	mdh(5)	purA(5)	recA(4)	69	fimH27	-	O15	H18	O15:H18	-	Based on 3 allele(s)	wzx:1;wzy:1;fliC:1;	O15-4-wzx;O15-8-wzy;H18-1-fliC-origin;	100;100;100;	100;100;100;	contig00034;contig00034;contig00009;	31565-32809;29354-30532;97385-99049;	1245;1179;1665;	v1.0 (11-03-2020)	-	1	0	0	1	1	0	D	['ybgD', 'trpA', 'trpBA', 'chuA', 'arpA', 'trpAgpC']	['+', '+', '-', '-']	['trpAgpC']	D	FH64.fasta_mash_screen.tab	Unknown	F4:A-:B1
FH65	SAMN34993400	Yes	No	79	Right Tibiotarsus	2016	Chicken	BCO	1	ecoli	69	adk(21)	fumC(35)	gyrB(27)	icd(6)	mdh(5)	purA(5)	recA(4)	69	fimH27	-	O15	H18	O15:H18	-	Based on 3 allele(s)	wzx:1;wzy:1;fliC:1;	O15-4-wzx;O15-8-wzy;H18-1-fliC-origin;	100;100;100;	100;100;100;	contig00027;contig00027;contig00009;	31565-32809;29354-30532;93938-95602;	1245;1179;1665;	v1.0 (11-03-2020)	-	1	0	0	1	1	0	D	['ybgD', 'trpA', 'trpBA', 'chuA', 'arpA', 'trpAgpC']	['+', '+', '-', '-']	['trpAgpC']	D	FH65.fasta_mash_screen.tab	Unknown	F4:A-:B1
FH67	SAMN34993401	Yes	No	79	Left Head Synovial Fluid	2016	Chicken	BCO	1	ecoli	69	adk(21)	fumC(35)	gyrB(27)	icd(6)	mdh(5)	purA(5)	recA(4)	69	fimH27	-	O15	H18	O15:H18	-	Based on 3 allele(s)	wzx:1;wzy:1;fliC:1;	O15-4-wzx;O15-8-wzy;H18-1-fliC-origin;	100;100;100;	100;100;100;	contig00026;contig00026;contig00007;	31565-32809;29354-30532;97923-99587;	1245;1179;1665;	v1.0 (11-03-2020)	-	1	0	0	1	1	0	D	['ybgD', 'trpA', 'trpBA', 'chuA', 'arpA', 'trpAgpC']	['+', '+', '-', '-']	['trpAgpC']	D	FH67.fasta_mash_screen.tab	Unknown	F4:A-:B1
FH68	SAMN34993402	Yes	No	82	Right Hock Synovial Fluid	2016	Chicken	BCO	1	ecoli	117	adk(20)	fumC(45)	gyrB(41)	icd(43)	mdh(5)	purA(32)	recA(2)	117	fimH97	-	O119	H4	O119:H4	-	Based on 3 allele(s)	wzx:0.999;wzy:1;fliC:1;	O119-1-wzx-origin;O119-2-wzy-origin;H4-2-fliC-origin;	99.933;100;100;	100;100;100;	contig00033;contig00033;contig00015;	30923-32410;28579-29781;94984-96033;	1488;1203;1050;	v1.0 (11-03-2020)	-	1	0	0	0	1	0	F	['ybgD', 'trpA', 'trpBA', 'chuA', 'trpAgpC']	['-', '+', '-', '-']	['trpAgpC']	G	FH68.fasta_mash_screen.tab	Unknown	C4:A-:B1
FH69	SAMN34993403	Yes	No	82	Left Head Synovial Fluid	2016	Chicken	BCO	1	ecoli	117	adk(20)	fumC(45)	gyrB(41)	icd(43)	mdh(5)	purA(32)	recA(2)	117	fimH97	-	O119	H4	O119:H4	-	Based on 3 allele(s)	wzx:0.999;wzy:1;fliC:1;	O119-1-wzx-origin;O119-2-wzy-origin;H4-2-fliC-origin;	99.933;100;100;	100;100;100;	contig00039;contig00039;contig00012;	17836-19323;20465-21667;95046-96095;	1488;1203;1050;	v1.0 (11-03-2020)	-	1	0	0	0	1	0	F	['ybgD', 'trpA', 'trpBA', 'chuA', 'trpAgpC']	['-', '+', '-', '-']	['trpAgpC']	G	FH69.fasta_mash_screen.tab	Unknown	C4:A-:B1
FH7	SAMN34993404	Yes	Yes	8	Right Tibiotarsus	2016	Chicken	BCO	1	ecoli	117	adk(20)	fumC(45)	gyrB(41)	icd(43)	mdh(5)	purA(32)	recA(2)	117	fimH97	-	O111	H4	O111:H4	-	Based on 3 allele(s)	wzx:1;wzy:1;fliC:1;	O111-12-wzx;O111-24-wzy;H4-2-fliC-origin;	100;100;100;	100;100;100;	contig00053;contig00053;contig00029;	9470-10735;10725-11777;40820-41869;	1266;1053;1050;	v1.0 (11-03-2020)	-	1	0	0	0	1	0	G	['ybgD', 'trpA', 'trpBA', 'chuA', 'trpAgpC']	['-', '+', '-', '-']	['trpAgpC']	G	FH7.fasta_mash_screen.tab	Unknown	C4:A-:B1
FH70	SAMN34993405	Yes	No	82	Right Femoral Head	2016	Chicken	BCO	1	ecoli	117	adk(20)	fumC(45)	gyrB(41)	icd(43)	mdh(5)	purA(32)	recA(2)	117	fimH97	-	O119	H4	O119:H4	-	Based on 3 allele(s)	wzx:0.999;wzy:1;fliC:1;	O119-1-wzx-origin;O119-2-wzy-origin;H4-2-fliC-origin;	99.933;100;100;	100;100;100;	contig00038;contig00038;contig00015;	17948-19435;20577-21779;23137-24186;	1488;1203;1050;	v1.0 (11-03-2020)	-	1	0	0	0	1	0	F	['ybgD', 'trpA', 'trpBA', 'chuA', 'trpAgpC']	['-', '+', '-', '-']	['trpAgpC']	G	FH70.fasta_mash_screen.tab	Unknown	C4:A-:B1
FH71	SAMN34993406	Yes	Yes	82	Left Femoral Head	2016	Chicken	BCO	1	ecoli	117	adk(20)	fumC(45)	gyrB(41)	icd(43)	mdh(5)	purA(32)	recA(2)	117	fimH97	-	O119	H4	O119:H4	-	Based on 3 allele(s)	wzx:0.999;wzy:1;fliC:1;	O119-1-wzx-origin;O119-2-wzy-origin;H4-2-fliC-origin;	99.933;100;100;	100;100;100;	contig00036;contig00036;contig00015;	17836-19323;20465-21667;23137-24186;	1488;1203;1050;	v1.0 (11-03-2020)	-	1	0	0	0	1	0	F	['ybgD', 'trpA', 'trpBA', 'chuA', 'trpAgpC']	['-', '+', '-', '-']	['trpAgpC']	G	FH71.fasta_mash_screen.tab	Unknown	C4:A-:B1
FH72	SAMN34993407	Yes	No	82	Pericarditis	2016	Chicken	BCO	1	ecoli	117	adk(20)	fumC(45)	gyrB(41)	icd(43)	mdh(5)	purA(32)	recA(2)	117	fimH97	-	O119	H4	O119:H4	-	Based on 3 allele(s)	wzx:0.999;wzy:1;fliC:1;	O119-1-wzx-origin;O119-2-wzy-origin;H4-2-fliC-origin;	99.933;100;100;	100;100;100;	contig00041;contig00041;contig00014;	17941-19428;20570-21772;95046-96095;	1488;1203;1050;	v1.0 (11-03-2020)	-	1	0	0	0	1	0	F	['ybgD', 'trpA', 'trpBA', 'chuA', 'trpAgpC']	['-', '+', '-', '-']	['trpAgpC']	G	FH72.fasta_mash_screen.tab	Unknown	C4:A-:B1
FH73	SAMN34993408	Yes	No	83	Left Tibiotarsus	2016	Chicken	BCO	1	ecoli	69	adk(21)	fumC(35)	gyrB(27)	icd(6)	mdh(5)	purA(5)	recA(4)	69	fimH27	-	O15	H18	O15:H18	-	Based on 3 allele(s)	wzx:1;wzy:1;fliC:1;	O15-4-wzx;O15-8-wzy;H18-1-fliC-origin;	100;100;100;	100;100;100;	contig00021;contig00021;contig00013;	43145-44389;45422-46600;93970-95634;	1245;1179;1665;	v1.0 (11-03-2020)	-	1	0	0	1	1	0	D	['ybgD', 'trpA', 'trpBA', 'chuA', 'arpA', 'trpAgpC']	['+', '+', '-', '-']	['trpAgpC']	D	FH73.fasta_mash_screen.tab	Unknown	F4:A-:B1
FH74	SAMN34993409	Yes	Yes	83	Left Femoral Head	2016	Chicken	BCO	1	ecoli	69	adk(21)	fumC(35)	gyrB(27)	icd(6)	mdh(5)	purA(5)	recA(4)	69	fimH27	-	O15	H18	O15:H18	-	Based on 3 allele(s)	wzx:1;wzy:1;fliC:1;	O15-4-wzx;O15-8-wzy;H18-1-fliC-origin;	100;100;100;	100;100;100;	contig00002;contig00002;contig00011;	409642-410886;411919-413097;93970-95634;	1245;1179;1665;	v1.0 (11-03-2020)	-	1	0	0	1	1	0	D	['ybgD', 'trpA', 'trpBA', 'chuA', 'arpA', 'trpAgpC']	['+', '+', '-', '-']	['trpAgpC']	D	FH74.fasta_mash_screen.tab	Unknown	F4:A-:B1
FH76	SAMN34993410	Yes	No	83	Right Tibiotarsus	2016	Chicken	BCO	1	ecoli	69	adk(21)	fumC(35)	gyrB(27)	icd(6)	mdh(5)	purA(5)	recA(4)	69	fimH27	-	O15	H18	O15:H18	-	Based on 3 allele(s)	wzx:1;wzy:1;fliC:1;	O15-4-wzx;O15-8-wzy;H18-1-fliC-origin;	100;100;100;	100;100;100;	contig00028;contig00028;contig00013;	344-1588;2621-3799;93970-95634;	1245;1179;1665;	v1.0 (11-03-2020)	-	1	0	0	1	1	0	D	['ybgD', 'trpA', 'trpBA', 'chuA', 'arpA', 'trpAgpC']	['+', '+', '-', '-']	['trpAgpC']	D	FH76.fasta_mash_screen.tab	Unknown	F4:A-:B1
FH77	SAMN34993411	Yes	No	83	Pericarditis	2016	Chicken	BCO	1	ecoli	69	adk(21)	fumC(35)	gyrB(27)	icd(6)	mdh(5)	purA(5)	recA(4)	69	fimH27	-	O15	H18	O15:H18	-	Based on 3 allele(s)	wzx:1;wzy:1;fliC:1;	O15-4-wzx;O15-8-wzy;H18-1-fliC-origin;	100;100;100;	100;100;100;	contig00028;contig00028;contig00013;	344-1588;2621-3799;90572-92236;	1245;1179;1665;	v1.0 (11-03-2020)	-	1	0	0	1	1	0	D	['ybgD', 'trpA', 'trpBA', 'chuA', 'arpA', 'trpAgpC']	['+', '+', '-', '-']	['trpAgpC']	D	FH77.fasta_mash_screen.tab	Unknown	F4:A-:B1
FH78	SAMN34993412	Yes	Yes	88	Right Femoral Head Synovial Fluid	2016	Chicken	BCO	1	ecoli	95	adk(37)	fumC(38)	gyrB(19)	icd(37)	mdh(17)	purA(11)	recA(26)	95	fimH526	-	O2	H5	O2:H5	-	Based on 3 allele(s)	wzx:1;wzy:1;fliC:1;	O2-7-wzx;O2-16-wzy;H5-2-fliC-origin;	100;100;100;	100;100;100;	contig00002;contig00002;contig00006;	349264-350526;352238-353200;76804-78114;	1263;963;1311;	v1.0 (11-03-2020)	High similarity O-antigen group 7:O2/O50 as per A.Iguchi et.al (PMID: 25428893)	1	0	1	0	1	1	B2	['trpBA', 'chuA', 'yjaA', 'TspE4.C2', 'trpAgpC']	['-', '+', '+', '+']	['trpAgpC']	B2	FH78.fasta_mash_screen.tab	Unknown	C4:A-:B1
FH79	SAMN34993413	Yes	No	329	Right Femoral Head	2015	Chicken	BCO	1	ecoli	95	adk(37)	fumC(38)	gyrB(19)	icd(37)	mdh(17)	purA(11)	recA(26)	95	fimH30	-	O1	H7	O1:H7	-	Based on 3 allele(s)	wzx:0.999;wzy:1;fliC:1;	O1-1-wzx-origin;O1-6-wzy;H7-3-fliC-origin;	99.919;100;100;	100;100;100;	contig00019;contig00019;contig00002;	27813-29039;24541-25545;405100-406857;	1227;1005;1758;	v1.0 (11-03-2020)	-	1	0	1	0	1	1	B2	['trpBA', 'chuA', 'yjaA', 'TspE4.C2', 'trpAgpC']	['-', '+', '+', '+']	['trpAgpC']	B2	FH79.fasta_mash_screen.tab	Unknown	F24:A-:B1
FH8	SAMN34993414	Yes	No	8	Left Femoral Head	2016	Chicken	BCO	1	ecoli	117	adk(20)	fumC(45)	gyrB(41)	icd(43)	mdh(5)	purA(32)	recA(2)	117	fimH97	-	O111	H4	O111:H4	-	Based on 3 allele(s)	wzx:1;wzy:1;fliC:1;	O111-12-wzx;O111-24-wzy;H4-2-fliC-origin;	100;100;100;	100;100;100;	contig00057;contig00057;contig00029;	9470-10735;10725-11777;14437-15486;	1266;1053;1050;	v1.0 (11-03-2020)	-	1	0	0	0	1	0	G	['ybgD', 'trpA', 'trpBA', 'chuA', 'trpAgpC']	['-', '+', '-', '-']	['trpAgpC']	G	FH8.fasta_mash_screen.tab	Unknown	C4:A-:B1
FH80	SAMN34993415	Yes	No	329	Right Tibiotarsus	2015	Chicken	BCO	1	ecoli	95	adk(37)	fumC(38)	gyrB(19)	icd(37)	mdh(17)	purA(11)	recA(26)	95	fimH30	-	O1	H7	O1:H7	-	Based on 3 allele(s)	wzx:0.999;wzy:1;fliC:1;	O1-1-wzx-origin;O1-6-wzy;H7-3-fliC-origin;	99.919;100;100;	100;100;100;	contig00004;contig00004;contig00002;	27813-29039;24541-25545;405100-406857;	1227;1005;1758;	v1.0 (11-03-2020)	-	1	0	1	0	1	1	B2	['trpBA', 'chuA', 'yjaA', 'TspE4.C2', 'trpAgpC']	['-', '+', '+', '+']	['trpAgpC']	B2	FH80.fasta_mash_screen.tab	Unknown	F24:A-:B1
FH81	SAMN34993416	Yes	Yes	329	Left Tibiotarsus	2015	Chicken	BCO	1	ecoli	95	adk(37)	fumC(38)	gyrB(19)	icd(37)	mdh(17)	purA(11)	recA(26)	95	fimH30	-	O1	H7	O1:H7	-	Based on 3 allele(s)	wzx:0.999;wzy:1;fliC:1;	O1-1-wzx-origin;O1-6-wzy;H7-3-fliC-origin;	99.919;100;100;	100;100;100;	contig00003;contig00003;contig00002;	27845-29071;24573-25577;33820-35577;	1227;1005;1758;	v1.0 (11-03-2020)	-	1	0	1	0	1	1	B2	['trpBA', 'chuA', 'yjaA', 'TspE4.C2', 'trpAgpC']	['-', '+', '+', '+']	['trpAgpC']	B2	FH81.fasta_mash_screen.tab	Unknown	F24:A-:B1
FH82	SAMN34993417	Yes	No	329	Left Femoral Head	2015	Chicken	BCO	1	ecoli	95	adk(37)	fumC(38)	gyrB(19)	icd(37)	mdh(17)	purA(11)	recA(26)	95	fimH30	-	O1	H7	O1:H7	-	Based on 3 allele(s)	wzx:0.999;wzy:1;fliC:1;	O1-1-wzx-origin;O1-6-wzy;H7-3-fliC-origin;	99.919;100;100;	100;100;100;	contig00003;contig00003;contig00002;	27845-29071;24573-25577;33820-35577;	1227;1005;1758;	v1.0 (11-03-2020)	-	1	0	1	0	1	1	B2	['trpBA', 'chuA', 'yjaA', 'TspE4.C2', 'trpAgpC']	['-', '+', '+', '+']	['trpAgpC']	B2	FH82.fasta_mash_screen.tab	Unknown	F24:A-:B1
FH83	SAMN34993418	Yes	Yes	332	Left Tibiotarsus	2015	Chicken	BCO	1	ecoli	752	adk(10)	fumC(11)	gyrB(4)	icd(8)	mdh(8)	purA(8)	recA(49)	Other	fimH24	-	-	H40	-:H40	-	Based on 1 allele(s)	fliC:1;	H40-1-fliC-origin;	100;	100;	contig00007;	119277-120755;	1479;	v1.0 (11-03-2020)	-	1	0	0	1	0	1	A	['trpA', 'trpBA', 'yjaA', 'arpA']	['+', '-', '+', '-']	[]	A	FH83.fasta_mash_screen.tab	Unknown	C4:A-:B1
FH84	SAMN34993419	Yes	No	332	Left Femoral Head	2015	Chicken	BCO	1	ecoli	752	adk(10)	fumC(11)	gyrB(4)	icd(8)	mdh(8)	purA(8)	recA(49)	Other	fimH24	-	-	H40	-:H40	-	Based on 1 allele(s)	fliC:1;	H40-1-fliC-origin;	100;	100;	contig00006;	74462-75940;	1479;	v1.0 (11-03-2020)	-	1	0	0	1	0	1	A	['trpA', 'trpBA', 'yjaA', 'arpA']	['+', '-', '+', '-']	[]	A	FH84.fasta_mash_screen.tab	Unknown	C4:A-:B1
FH85	SAMN34993420	Yes	No	332	Right Tibiotarsus	2015	Chicken	BCO	1	ecoli	752	adk(10)	fumC(11)	gyrB(4)	icd(8)	mdh(8)	purA(8)	recA(49)	Other	fimH24	-	-	H40	-:H40	-	Based on 1 allele(s)	fliC:1;	H40-1-fliC-origin;	100;	100;	contig00008;	119277-120755;	1479;	v1.0 (11-03-2020)	-	1	0	0	1	0	1	A	['trpA', 'trpBA', 'yjaA', 'arpA']	['+', '-', '+', '-']	[]	A	FH85.fasta_mash_screen.tab	Unknown	C4:A-:B1
FH87	SAMN34993421	Yes	No	329	Yolk Sac	2015	Chicken	BCO	0	ecoli	117	adk(20)	fumC(45)	gyrB(41)	icd(43)	mdh(5)	purA(32)	recA(2)	117	fimH97	-	-	H4	-:H4	-	Based on 1 allele(s)	fliC:1;	H4-2-fliC-origin;	100;	100;	contig00009;	47174-48223;	1050;	v1.0 (11-03-2020)	-	1	0	0	0	1	0	G	['ybgD', 'trpA', 'trpBA', 'chuA', 'trpAgpC']	['-', '+', '-', '-']	['trpAgpC']	G	FH87.fasta_mash_screen.tab	Unknown	F24:A-:B1
FH88	SAMN34993422	Yes	No	334	Yolk Sac	2015	Chicken	BCO	1	ecoli	95	adk(37)	fumC(38)	gyrB(19)	icd(37)	mdh(17)	purA(11)	recA(26)	95	fimH526	-	O2	H5	O2:H5	-	Based on 3 allele(s)	wzx:1;wzy:1;fliC:1;	O2-7-wzx;O2-16-wzy;H5-2-fliC-origin;	100;100;100;	100;100;100;	contig00021;contig00021;contig00008;	45417-46679;48391-49353;80360-81670;	1263;963;1311;	v1.0 (11-03-2020)	High similarity O-antigen group 7:O2/O50 as per A.Iguchi et.al (PMID: 25428893)	1	0	1	0	1	1	B2	['trpBA', 'chuA', 'yjaA', 'TspE4.C2', 'trpAgpC']	['-', '+', '+', '+']	['trpAgpC']	B2	FH88.fasta_mash_screen.tab	Unknown	C4:A-:B1
FH89	SAMN34993423	Yes	No	334	Right Tibiotarsus	2015	Chicken	BCO	1	ecoli	95	adk(37)	fumC(38)	gyrB(19)	icd(37)	mdh(17)	purA(11)	recA(26)	95	fimH526	-	O2	H5	O2:H5	-	Based on 3 allele(s)	wzx:1;wzy:1;fliC:1;	O2-7-wzx;O2-16-wzy;H5-2-fliC-origin;	100;100;100;	100;100;100;	contig00003;contig00003;contig00007;	656890-658152;659864-660826;132956-134266;	1263;963;1311;	v1.0 (11-03-2020)	High similarity O-antigen group 7:O2/O50 as per A.Iguchi et.al (PMID: 25428893)	1	0	1	0	1	1	B2	['trpBA', 'chuA', 'yjaA', 'TspE4.C2', 'trpAgpC']	['-', '+', '+', '+']	['trpAgpC']	B2	FH89.fasta_mash_screen.tab	Unknown	C4:A-:B1
FH9	SAMN34993424	Yes	Yes	9	Right Femoral Head	2016	Chicken	BCO	0	ecoli	1818	adk(6)	fumC(282)	gyrB(230)	icd(1)	mdh(8)	purA(8)	recA(173)	1818	fimH86	-	O116	H16	O116:H16	-	Based on 3 allele(s)	wzx:1;wzy:1;fliC:1;	O116-5-wzx;O116-2-wzy-origin;H16-25-fliC;	100;100;100;	100;100;100;	contig00014;contig00014;contig00008;	37684-39111;33835-34995;7846-9420;	1428;1161;1575;	v1.0 (11-03-2020)	-	1	0	0	1	0	0	A	['ybgD', 'trpA', 'trpBA', 'arpA']	['+', '-', '-', '-']	[]	A	FH9.fasta_mash_screen.tab	Unknown	F95:A-:B-
FH90	SAMN34993425	Yes	No	334	Right Femoral Head	2015	Chicken	BCO	1	ecoli	95	adk(37)	fumC(38)	gyrB(19)	icd(37)	mdh(17)	purA(11)	recA(26)	95	fimH526	-	O2	H5	O2:H5	-	Based on 3 allele(s)	wzx:1;wzy:1;fliC:1;	O2-7-wzx;O2-16-wzy;H5-2-fliC-origin;	100;100;100;	100;100;100;	contig00003;contig00003;contig00008;	41546-42808;38872-39834;80498-81808;	1263;963;1311;	v1.0 (11-03-2020)	High similarity O-antigen group 7:O2/O50 as per A.Iguchi et.al (PMID: 25428893)	1	0	1	0	1	1	B2	['trpBA', 'chuA', 'yjaA', 'TspE4.C2', 'trpAgpC']	['-', '+', '+', '+']	['trpAgpC']	B2	FH90.fasta_mash_screen.tab	Unknown	C4:A-:B1
FH91	SAMN34993426	Yes	No	334	Left Tibiotarsus	2015	Chicken	BCO	1	ecoli	95	adk(37)	fumC(38)	gyrB(19)	icd(37)	mdh(17)	purA(11)	recA(26)	95	fimH526	-	O2	H5	O2:H5	-	Based on 3 allele(s)	wzx:1;wzy:1;fliC:1;	O2-7-wzx;O2-16-wzy;H5-2-fliC-origin;	100;100;100;	100;100;100;	contig00006;contig00006;contig00008;	27304-28566;24630-25592;80530-81840;	1263;963;1311;	v1.0 (11-03-2020)	High similarity O-antigen group 7:O2/O50 as per A.Iguchi et.al (PMID: 25428893)	1	0	1	0	1	1	B2	['trpBA', 'chuA', 'yjaA', 'TspE4.C2', 'trpAgpC']	['-', '+', '+', '+']	['trpAgpC']	B2	FH91.fasta_mash_screen.tab	Unknown	C4:A-:B1
FH92	SAMN34993427	Yes	Yes	334	Left Femoral Head	2015	Chicken	BCO	1	ecoli	95	adk(37)	fumC(38)	gyrB(19)	icd(37)	mdh(17)	purA(11)	recA(26)	95	fimH526	-	O2	H5	O2:H5	-	Based on 3 allele(s)	wzx:1;wzy:1;fliC:1;	O2-7-wzx;O2-16-wzy;H5-2-fliC-origin;	100;100;100;	100;100;100;	contig00003;contig00003;contig00006;	349727-350989;352701-353663;76804-78114;	1263;963;1311;	v1.0 (11-03-2020)	High similarity O-antigen group 7:O2/O50 as per A.Iguchi et.al (PMID: 25428893)	1	0	1	0	1	1	B2	['trpBA', 'chuA', 'yjaA', 'TspE4.C2', 'trpAgpC']	['-', '+', '+', '+']	['trpAgpC']	B2	FH92.fasta_mash_screen.tab	Unknown	C4:A-:B1
FH93	SAMN34993428	Yes	No	335	Right Femoral Head	2015	Chicken	BCO	1	ecoli	95	adk(37)	fumC(38)	gyrB(19)	icd(37)	mdh(17)	purA(11)	recA(26)	95	fimH526	-	O2	H5	O2:H5	-	Based on 3 allele(s)	wzx:1;wzy:1;fliC:1;	O2-7-wzx;O2-16-wzy;H5-2-fliC-origin;	100;100;100;	100;100;100;	contig00002;contig00002;contig00003;	26963-28225;24289-25251;386802-388112;	1263;963;1311;	v1.0 (11-03-2020)	High similarity O-antigen group 7:O2/O50 as per A.Iguchi et.al (PMID: 25428893)	1	0	1	0	1	1	B2	['trpBA', 'chuA', 'yjaA', 'TspE4.C2', 'trpAgpC']	['-', '+', '+', '+']	['trpAgpC']	B2	FH93.fasta_mash_screen.tab	Unknown	C4:A-:B1
FH94	SAMN34993429	Yes	No	335	Right Tibiotarsus	2015	Chicken	BCO	1	ecoli	95	adk(37)	fumC(38)	gyrB(19)	icd(37)	mdh(17)	purA(11)	recA(26)	95	fimH526	-	O2	H5	O2:H5	-	Based on 3 allele(s)	wzx:1;wzy:1;fliC:1;	O2-7-wzx;O2-16-wzy;H5-2-fliC-origin;	100;100;100;	100;100;100;	contig00003;contig00003;contig00009;	41546-42808;38872-39834;133959-135269;	1263;963;1311;	v1.0 (11-03-2020)	High similarity O-antigen group 7:O2/O50 as per A.Iguchi et.al (PMID: 25428893)	1	0	1	0	1	1	B2	['trpBA', 'chuA', 'yjaA', 'TspE4.C2', 'trpAgpC']	['-', '+', '+', '+']	['trpAgpC']	B2	FH94.fasta_mash_screen.tab	Unknown	C4:A-:B1
FH95	SAMN34993430	Yes	Yes	335	Left Femoral Head	2015	Chicken	BCO	1	ecoli	95	adk(37)	fumC(38)	gyrB(19)	icd(37)	mdh(17)	purA(11)	recA(26)	95	fimH526	-	O2	H5	O2:H5	-	Based on 3 allele(s)	wzx:1;wzy:1;fliC:1;	O2-7-wzx;O2-16-wzy;H5-2-fliC-origin;	100;100;100;	100;100;100;	contig00003;contig00003;contig00002;	26470-27732;23796-24758;386608-387918;	1263;963;1311;	v1.0 (11-03-2020)	High similarity O-antigen group 7:O2/O50 as per A.Iguchi et.al (PMID: 25428893)	1	0	1	0	1	1	B2	['trpBA', 'chuA', 'yjaA', 'TspE4.C2', 'trpAgpC']	['-', '+', '+', '+']	['trpAgpC']	B2	FH95.fasta_mash_screen.tab	Unknown	C4:A-:B1
FH96	SAMN34993431	Yes	No	335	Left Tibiotarsus	2015	Chicken	BCO	1	ecoli	95	adk(37)	fumC(38)	gyrB(19)	icd(37)	mdh(17)	purA(11)	recA(26)	95	fimH526	-	O2	H5	O2:H5	-	Based on 3 allele(s)	wzx:1;wzy:1;fliC:1;	O2-7-wzx;O2-16-wzy;H5-2-fliC-origin;	100;100;100;	100;100;100;	contig00001;contig00001;contig00003;	656862-658124;659836-660798;133991-135301;	1263;963;1311;	v1.0 (11-03-2020)	High similarity O-antigen group 7:O2/O50 as per A.Iguchi et.al (PMID: 25428893)	1	0	1	0	1	1	B2	['trpBA', 'chuA', 'yjaA', 'TspE4.C2', 'trpAgpC']	['-', '+', '+', '+']	['trpAgpC']	B2	FH96.fasta_mash_screen.tab	Unknown	C4:A-:B1
FH97	SAMN34993432	Yes	No	337	Liver	2015	Chicken	BCO	1	ecoli	95	adk(37)	fumC(38)	gyrB(19)	icd(37)	mdh(17)	purA(11)	recA(26)	95	fimH526	-	O2	H5	O2:H5	-	Based on 3 allele(s)	wzx:1;wzy:1;fliC:1;	O2-7-wzx;O2-16-wzy;H5-2-fliC-origin;	100;100;100;	100;100;100;	contig00002;contig00002;contig00005;	349232-350494;352206-353168;80498-81808;	1263;963;1311;	v1.0 (11-03-2020)	High similarity O-antigen group 7:O2/O50 as per A.Iguchi et.al (PMID: 25428893)	1	0	1	0	1	1	B2	['trpBA', 'chuA', 'yjaA', 'TspE4.C2', 'trpAgpC']	['-', '+', '+', '+']	['trpAgpC']	B2	FH97.fasta_mash_screen.tab	Unknown	C4:A-:B1
FH98	SAMN34993433	Yes	No	337	Left Tibiotarsus	2015	Chicken	BCO	1	ecoli	95	adk(37)	fumC(38)	gyrB(19)	icd(37)	mdh(17)	purA(11)	recA(26)	95	fimH526	-	O2	H5	O2:H5	-	Based on 3 allele(s)	wzx:1;wzy:1;fliC:1;	O2-7-wzx;O2-16-wzy;H5-2-fliC-origin;	100;100;100;	100;100;100;	contig00003;contig00003;contig00007;	26471-27733;23797-24759;80498-81808;	1263;963;1311;	v1.0 (11-03-2020)	High similarity O-antigen group 7:O2/O50 as per A.Iguchi et.al (PMID: 25428893)	1	0	1	0	1	1	B2	['trpBA', 'chuA', 'yjaA', 'TspE4.C2', 'trpAgpC']	['-', '+', '+', '+']	['trpAgpC']	B2	FH98.fasta_mash_screen.tab	Unknown	C4:A-:B1
FH99	SAMN34993434	Yes	No	337	Right Femoral Head	2015	Chicken	BCO	1	ecoli	95	adk(37)	fumC(38)	gyrB(19)	icd(37)	mdh(17)	purA(11)	recA(26)	95	fimH526	-	O2	H5	O2:H5	-	Based on 3 allele(s)	wzx:1;wzy:1;fliC:1;	O2-7-wzx;O2-16-wzy;H5-2-fliC-origin;	100;100;100;	100;100;100;	contig00003;contig00003;contig00009;	47968-49230;45294-46256;133991-135301;	1263;963;1311;	v1.0 (11-03-2020)	High similarity O-antigen group 7:O2/O50 as per A.Iguchi et.al (PMID: 25428893)	1	0	1	0	1	1	B2	['trpBA', 'chuA', 'yjaA', 'TspE4.C2', 'trpAgpC']	['-', '+', '+', '+']	['trpAgpC']	B2	FH99.fasta_mash_screen.tab	Unknown	C4:A-:B1
AVC10	SAMN09579961	No	No	376	digestive	2007	Turkey	AVC	1	ecoli	429	adk(97)	fumC(40)	gyrB(93)	icd(13)	mdh(23)	purA(28)	recA(66)	429	fimH20	-	O2	H1	O2:H1	-	Based on 3 allele(s)	wzx:1;wzy:1;fliC:1;	O2-6-wzx;O2-14-wzy;H1-5-fliC;	100;100;100;	100;100;100;	contig00003;contig00003;contig00002;	342659-343921;345633-346595;111456-113243;	1263;963;1788;	v1.0 (11-03-2020)	High similarity O-antigen group 7:O2/O50 as per A.Iguchi et.al (PMID: 25428893)	1	0	1	0	1	1	B2	['trpA', 'trpBA', 'chuA', 'yjaA', 'TspE4.C2', 'trpAgpC']	['-', '+', '+', '+']	['trpAgpC']	B2	AVC10.fasta_mash_screen.tab	Unknown	C4:A-:B20
AVC103	SAMN09579990	No	No	377	mixed or systemic	2009	Chicken	AVC	1	ecoli	95	adk(37)	fumC(38)	gyrB(19)	icd(37)	mdh(17)	purA(11)	recA(26)	95	fimH27	-	O153	H7	O153:H7	-	Based on 3 allele(s)	wzx:1;wzy:1;fliC:1;	O153-3-wzx-origin;O153-4-wzy-origin;H7-3-fliC-origin;	100;100;100;	100;100;100;	contig00023;contig00023;contig00019;	68369-69547;66234-67412;40510-42267;	1179;1179;1758;	v1.0 (11-03-2020)	High similarity O-antigen group 11:O153/O178 as per A.Iguchi et.al (PMID: 25428893)	1	0	1	0	1	1	B2	['trpBA', 'chuA', 'yjaA', 'TspE4.C2', 'trpAgpC']	['-', '+', '+', '+']	['trpAgpC']	B2	AVC103.fasta_mash_screen.tab	Unknown	F2:A-:B1
AVC105	SAMN09579991	No	No	378	mixed or systemic	2009	Chicken	AVC	1	ecoli	973	adk(154)	fumC(187)	gyrB(22)	icd(52)	mdh(130)	purA(129)	recA(4)	973	fimH26	-	O11	H15	O11:H15	-	Based on 3 allele(s)	wzx:1;wzy:1;fliC:1;	O11-3-wzx;O11-6-wzy;H15-1-fliC-origin;	100;100;100;	100;100;100;	contig00015;contig00015;contig00016;	73018-74253;74984-76219;37569-39257;	1236;1236;1689;	v1.0 (11-03-2020)	-	1	0	0	1	1	0	D	['ybgD', 'trpA', 'trpBA', 'chuA', 'arpA', 'trpAgpC']	['+', '+', '-', '-']	['trpAgpC']	D	AVC105.fasta_mash_screen.tab	Unknown	F24:A-:B8
AVC106	SAMN09579992	No	No	379	digestive	2009	Chicken	AVC	1	ecoli	8398	adk(35)	fumC(132)	gyrB(2)	icd(27)	mdh(718)	purA(5)	recA(4)	Other	fimH127	-	O77/17/44/106	H1	O77/O17/O44/O106:H1	-	Based on 3 allele(s)	wzx:1;wzy:1;fliC:1;	O77-1-wzx-origin/O17-1-wzx-origin;O77-3-wzy-inhouse/O17-2-wzy-origin;H1-11-fliC;	100;100;100;	100;100;100;	contig00001;contig00001;contig00001;	256796-258031;255423-256754;359481-361268;	1236;1332;1788;	v1.0 (11-03-2020)	High similarity O-antigen group 9:O17/O44/O73/O77/O106 as per A.Iguchi et.al (PMID: 25428893)	1	0	0	0	1	0	G	['ybgD', 'trpA', 'trpBA', 'chuA', 'arpA', 'trpAgpC']	['+', '+', '-', '-']	['trpAgpC']	D	AVC106.fasta_mash_screen.tab	Unknown	F82:A-:B1
AVC107	SAMN09579993	No	No	380	digestive	2009	Turkey	AVC	0	ecoli	1163	adk(20)	fumC(45)	gyrB(56)	icd(106)	mdh(7)	purA(50)	recA(46)	Other	fimH63	-	O11	H23	O11:H23	-	Based on 3 allele(s)	wzx:1;wzy:1;fliC:0.99;	O11-1-wzx-origin;O11-2-wzy-origin;H23-1-fliC-origin;	100;100;98.981;	100;100;100;	contig00002;contig00002;contig00002;	53392-54627;55358-56593;159776-161542;	1236;1236;1767;	v1.0 (11-03-2020)	-	1	0	0	0	1	0	G	['ybgD', 'trpA', 'trpBA', 'chuA', 'trpAgpC']	['-', '+', '-', '-']	['trpAgpC']	G	AVC107.fasta_mash_screen.tab	Unknown	F76:A-:B1
AVC109	SAMN09579994	No	No	381	digestive	2009	Turkey	AVC	0	ecoli	1303	adk(10)	fumC(7)	gyrB(4)	icd(8)	mdh(12)	purA(35)	recA(2)	Other	fimH54	-	O124	H18	O124:H18	-	Based on 2 allele(s)	wzy:0.999;fliC:0.98;	O124-4-wzy-origin;H18-2-fliC;	99.916;97.958;	100;100;	contig00039;contig00035;	28478-29662;29375-31039;	1185;1665;	v1.0 (11-03-2020)	High similarity O-antigen group 13:O124/O164 as per A.Iguchi et.al (PMID: 25428893)	1	0	0	1	0	0	A	['ybgD', 'trpA', 'trpBA', 'arpA']	['+', '-', '-', '-']	[]	A	AVC109.fasta_mash_screen.tab	Unknown	F35:A-:B-
AVC11	SAMN09579962	No	No	382	digestive	2007	Turkey	AVC	1	ecoli	429	adk(97)	fumC(40)	gyrB(93)	icd(13)	mdh(23)	purA(28)	recA(66)	429	fimH20	-	O2	H1	O2:H1	-	Based on 3 allele(s)	wzx:1;wzy:0.999;fliC:1;	O2-6-wzx;O2-14-wzy;H1-5-fliC;	100;99.896;100;	100;100;100;	contig00008;contig00008;contig00002;	197112-198374;200086-201047;240677-242464;	1263;963;1788;	v1.0 (11-03-2020)	High similarity O-antigen group 7:O2/O50 as per A.Iguchi et.al (PMID: 25428893)	1	0	1	0	1	1	B2	['trpA', 'trpBA', 'chuA', 'yjaA', 'TspE4.C2', 'trpAgpC']	['-', '+', '+', '+']	['trpAgpC']	B2	AVC11.fasta_mash_screen.tab	Unknown	C4:A-:B20
AVC111	SAMN09579995	No	No	383	digestive	2009	Chicken	AVC	0	ecoli	354	adk(85)	fumC(88)	gyrB(78)	icd(29)	mdh(59)	purA(58)	recA(62)	Other	fimH1005	-	O153	H34	O153:H34	-	Based on 3 allele(s)	wzx:1;wzy:1;fliC:1;	O153-3-wzx-origin;O153-4-wzy-origin;H34-5-fliC;	100;100;100;	100;100;100;	contig00026;contig00026;contig00005;	536-1714;2671-3849;43366-45003;	1179;1179;1638;	v1.0 (11-03-2020)	High similarity O-antigen group 11:O153/O178 as per A.Iguchi et.al (PMID: 25428893)	1	0	0	0	1	0	F	['trpA', 'trpBA', 'chuA']	['-', '+', '-', '-']	[]	F	AVC111.fasta_mash_screen.tab	Unknown	F-:A1:B1
AVC113	SAMN09579996	No	No	384	digestive	2009	Chicken	AVC	0	ecoli	155	adk(6)	fumC(4)	gyrB(14)	icd(16)	mdh(24)	purA(8)	recA(14)	155	fimH121	-	-	H21	-:H21	-	Based on 1 allele(s)	fliC:1;	H21-12-fliC;	100;	100;	contig00021;	64277-65752;	1476;	v1.0 (11-03-2020)	-	1	0	1	1	0	0	B1	['ybgD', 'trpA', 'trpBA', 'TspE4.C2', 'arpA', 'trpAgpC']	['+', '-', '-', '+']	['trpAgpC']	B1	AVC113.fasta_mash_screen.tab	Unknown	F24:A-:B1
AVC12	SAMN09579963	No	No	385	mixed or systemic	2007	Chicken	AVC	1	ecoli	350	adk(6)	fumC(31)	gyrB(83)	icd(28)	mdh(1)	purA(1)	recA(2)	350	fimH142	-	O45	H19	O45:H19	-	Based on 3 allele(s)	wzx:0.999;wzy:1;fliC:1;	O45-3-wzx-origin;O45-20-wzy;H19-2-fliC-origin;	99.921;100;100;	100;100;100;	contig00004;contig00004;contig00001;	33897-35156;31786-32473;280620-282461;	1260;688;1842;	v1.0 (11-03-2020)	-	1	0	1	1	1	0	E	['trpA', 'trpBA', 'chuA', 'TspE4.C2', 'arpA', 'ArpAgpE']	['+', '+', '-', '+']	['ArpAgpE']	E	AVC12.fasta_mash_screen.tab	Unknown	C4:A-:B1
AVC123	SAMN09579997	No	No	386	skin and subcutis	2009	Poultry animal (variety unknown)	AVC	0	ecoli	10	adk(10)	fumC(11)	gyrB(4)	icd(8)	mdh(8)	purA(8)	recA(2)	Other	fimH54	-	O132	H21	O132:H21	-	Based on 3 allele(s)	wzx:0.999;wzy:1;fliC:1;	O132-1-wzx-origin;O132-6-wzy;H21-2-fliC-origin;	99.922;100;100;	100;100;100;	contig00001;contig00001;contig00021;	112881-114164;108024-109223;73099-74574;	1284;1200;1476;	v1.0 (11-03-2020)	-	1	0	0	1	0	1	A	['trpA', 'trpBA', 'yjaA', 'arpA']	['+', '-', '+', '-']	[]	A	AVC123.fasta_mash_screen.tab	Unknown	F33:A-:B-
AVC126	SAMN09579998	No	No	387	digestive	2009	Chicken	AVC	1	ecoli	350	adk(6)	fumC(31)	gyrB(83)	icd(28)	mdh(1)	purA(1)	recA(2)	350	fimH142	-	O45	H19	O45:H19	-	Based on 3 allele(s)	wzx:0.999;wzy:1;fliC:1;	O45-3-wzx-origin;O45-20-wzy;H19-2-fliC-origin;	99.921;100;100;	100;100;100;	contig00004;contig00004;contig00002;	181820-183079;184503-185190;280628-282469;	1260;688;1842;	v1.0 (11-03-2020)	-	1	0	1	1	1	0	E	['trpA', 'trpBA', 'chuA', 'TspE4.C2', 'arpA', 'ArpAgpE']	['+', '+', '-', '+']	['ArpAgpE']	E	AVC126.fasta_mash_screen.tab	Unknown	C4:A-:B1
AVC148	SAMN09579999	No	No	388	missing	2009	Poultry animal (variety unknown)	AVC	1	ecoli	350	adk(6)	fumC(31)	gyrB(83)	icd(28)	mdh(1)	purA(1)	recA(2)	350	fimH142	-	O45	H19	O45:H19	-	Based on 3 allele(s)	wzx:0.999;wzy:1;fliC:1;	O45-3-wzx-origin;O45-20-wzy;H19-2-fliC-origin;	99.921;100;100;	100;100;100;	contig00005;contig00005;contig00002;	49184-50443;47073-47760;41416-43257;	1260;688;1842;	v1.0 (11-03-2020)	-	1	0	1	1	1	0	E	['trpA', 'trpBA', 'chuA', 'TspE4.C2', 'arpA', 'ArpAgpE']	['+', '+', '-', '+']	['ArpAgpE']	E	AVC148.fasta_mash_screen.tab	Unknown	C4:A-:B1
AVC153	SAMN09580001	No	No	390	mixed or systemic	2010	Chicken	AVC	1	ecoli	93	adk(6)	fumC(11)	gyrB(4)	icd(10)	mdh(7)	purA(8)	recA(6)	Other	fimH41	-	O21	H38	O21:H38	-	Based on 3 allele(s)	wzx:1;wzy:1;fliC:1;	O21-4-wzx;O21-8-wzy;H38-7-fliC;	100;100;99.926;	100;100;100;	contig00005;contig00005;contig00020;	5933-7168;2562-3644;42160-43502;	1236;1083;1343;	v1.0 (11-03-2020)	-	1	0	0	1	0	0	A	['ybgD', 'trpA', 'trpBA', 'arpA']	['+', '-', '-', '-']	[]	A	AVC153.fasta_mash_screen.tab	Unknown	F24:A-:B40
AVC154	SAMN09580002	No	No	391	mixed or systemic	2010	Chicken	AVC	1	ecoli	117	adk(20)	fumC(45)	gyrB(41)	icd(43)	mdh(5)	purA(32)	recA(2)	117	fimH97	-	O78	H4	O78:H4	-	Based on 3 allele(s)	wzx:0.999;wzy:1;fliC:1;	O78-4-wzx;O78-5-wzy;H4-2-fliC-origin;	99.929;100;100;	100;100;100;	contig00002;contig00002;contig00013;	281870-283285;278022-279143;42556-43605;	1416;1122;1050;	v1.0 (11-03-2020)	-	1	0	0	0	1	0	G	['ybgD', 'trpA', 'trpBA', 'chuA', 'trpAgpC']	['-', '+', '-', '-']	['trpAgpC']	G	AVC154.fasta_mash_screen.tab	Unknown	C4:A-:B1
AVC155	SAMN09580003	No	No	392	mixed or systemic	2010	Chicken	AVC	1	ecoli	117	adk(20)	fumC(45)	gyrB(41)	icd(43)	mdh(5)	purA(32)	recA(2)	117	fimH97	-	O111	H4	O111:H4	-	Based on 3 allele(s)	wzx:1;wzy:1;fliC:1;	O111-12-wzx;O111-24-wzy;H4-2-fliC-origin;	100;100;100;	100;100;100;	contig00050;contig00050;contig00026;	6112-7377;5070-6122;40796-41845;	1266;1053;1050;	v1.0 (11-03-2020)	-	1	0	0	0	1	0	G	['ybgD', 'trpA', 'trpBA', 'chuA', 'trpAgpC']	['-', '+', '-', '-']	['trpAgpC']	G	AVC155.fasta_mash_screen.tab	Unknown	C4:A-:B1
AVC156	SAMN09580004	No	No	393	mixed or systemic	2010	Poultry animal (variety unknown)	AVC	1	ecoli	362	adk(62)	fumC(100)	gyrB(17)	icd(31)	mdh(5)	purA(5)	recA(4)	Other	fimH96	-	O15	H1	O15:H1	-	Based on 3 allele(s)	wzx:1;wzy:1;fliC:1;	O15-3-wzx;O15-7-wzy;H1-10-fliC;	100;100;100;	100;100;100;	contig00007;contig00007;contig00005;	33152-34396;30941-32119;218941-220728;	1245;1179;1788;	v1.0 (11-03-2020)	-	1	0	1	1	1	0	D	['ybgD', 'trpA', 'trpBA', 'chuA', 'TspE4.C2', 'arpA', 'trpAgpC']	['+', '+', '-', '+']	['trpAgpC']	D	AVC156.fasta_mash_screen.tab	Unknown	C4:A-:B1
AVC159	SAMN09580005	No	No	394	Reference strain	2010	Poultry animal (variety unknown)	AVC	1	ecoli	117	adk(20)	fumC(45)	gyrB(41)	icd(43)	mdh(5)	purA(32)	recA(2)	117	fimH97	-	O36	H4	O36:H4	-	Based on 3 allele(s)	wzx:1;wzy:1;fliC:1;	O36-3-wzx;O36-12-wzy;H4-2-fliC-origin;	100;100;100;	100;100;100;	contig00006;contig00006;contig00010;	180516-181760;183294-184548;44175-45224;	1245;1255;1050;	v1.0 (11-03-2020)	-	1	0	0	0	1	0	G	['ybgD', 'trpA', 'trpBA', 'chuA', 'trpAgpC']	['-', '+', '-', '-']	['trpAgpC']	G	AVC159.fasta_mash_screen.tab	Unknown	C4:A-:B1
AVC160	SAMN09580006	No	No	395	Reference strain	2010	Poultry animal (variety unknown)	AVC	1	ecoli	117	adk(20)	fumC(45)	gyrB(41)	icd(43)	mdh(5)	purA(32)	recA(2)	117	fimH97	-	O8	H4	O8:H4	-	Based on 3 allele(s)	wzm:1;wzt:1;fliC:1;	O8-16-wzm;O8-35-wzt;H4-2-fliC-origin;	100;100;100;	100;100;100;	contig00002;contig00002;contig00029;	28390-29184;27176-28390;32662-33711;	795;1215;1050;	v1.0 (11-03-2020)	-	1	0	0	0	1	0	G	['ybgD', 'trpA', 'trpBA', 'chuA', 'trpAgpC']	['-', '+', '-', '-']	['trpAgpC']	G	AVC160.fasta_mash_screen.tab	Unknown	F24:A-:B1
AVC161	SAMN09580007	No	No	396	Reference strain	2010	Poultry animal (variety unknown)	AVC	1	ecoli	1673	adk(6)	fumC(23)	gyrB(4)	icd(1)	mdh(7)	purA(8)	recA(14)	Other	fimH35	-	-	H21	-:H21	-	Based on 1 allele(s)	fliC:1;	H21-12-fliC;	100;	100;	contig00015;	122063-123538;	1476;	v1.0 (11-03-2020)	-	1	0	1	1	0	0	B1	['ybgD', 'trpA', 'trpBA', 'TspE4.C2', 'arpA', 'trpAgpC']	['+', '-', '-', '+']	['trpAgpC']	B1	AVC161.fasta_mash_screen.tab	Unknown	C4:A-:B1
AVC167	SAMN09580009	No	No	398	mixed or systemic	2010	Chicken	AVC	1	ecoli	350	adk(6)	fumC(31)	gyrB(83)	icd(28)	mdh(1)	purA(1)	recA(2)	350	fimH142	-	O45	H19	O45:H19	-	Based on 3 allele(s)	wzx:0.999;wzy:1;fliC:1;	O45-3-wzx-origin;O45-20-wzy;H19-2-fliC-origin;	99.921;100;100;	100;100;100;	contig00005;contig00005;contig00002;	49176-50435;47065-47752;40789-42630;	1260;688;1842;	v1.0 (11-03-2020)	-	1	0	1	1	1	0	E	['trpA', 'trpBA', 'chuA', 'TspE4.C2', 'arpA', 'ArpAgpE']	['+', '+', '-', '+']	['ArpAgpE']	E	AVC167.fasta_mash_screen.tab	Unknown	C4:A-:B1
AVC171	SAMN09580010	No	No	399	mixed or systemic	2010	Chicken	AVC	1	ecoli	95	adk(37)	fumC(38)	gyrB(19)	icd(37)	mdh(17)	purA(11)	recA(26)	95	fimH27	-	O153	H7	O153:H7	-	Based on 3 allele(s)	wzx:1;wzy:1;fliC:1;	O153-3-wzx-origin;O153-4-wzy-origin;H7-3-fliC-origin;	100;100;100;	100;100;100;	contig00021;contig00021;contig00020;	537-1715;2672-3850;33834-35591;	1179;1179;1758;	v1.0 (11-03-2020)	High similarity O-antigen group 11:O153/O178 as per A.Iguchi et.al (PMID: 25428893)	1	0	1	0	1	1	B2	['trpBA', 'chuA', 'yjaA', 'TspE4.C2', 'trpAgpC']	['-', '+', '+', '+']	['trpAgpC']	B2	AVC171.fasta_mash_screen.tab	Unknown	F2:A-:B1
AVC173	SAMN09580011	No	No	400	mixed or systemic	2010	Poultry animal (variety unknown)	AVC	1	ecoli	95	adk(37)	fumC(38)	gyrB(19)	icd(37)	mdh(17)	purA(11)	recA(26)	95	fimH27	-	O153	H7	O153:H7	-	Based on 3 allele(s)	wzx:1;wzy:1;fliC:1;	O153-3-wzx-origin;O153-4-wzy-origin;H7-3-fliC-origin;	100;100;100;	100;100;100;	contig00022;contig00022;contig00018;	68361-69539;66226-67404;69643-71400;	1179;1179;1758;	v1.0 (11-03-2020)	High similarity O-antigen group 11:O153/O178 as per A.Iguchi et.al (PMID: 25428893)	1	0	1	0	1	1	B2	['trpBA', 'chuA', 'yjaA', 'TspE4.C2', 'trpAgpC']	['-', '+', '+', '+']	['trpAgpC']	B2	AVC173.fasta_mash_screen.tab	Unknown	F2:A-:B1
AVC176	SAMN09580012	No	No	401	mixed or systemic	2010	Chicken	AVC	1	ecoli	69	adk(21)	fumC(35)	gyrB(27)	icd(6)	mdh(5)	purA(5)	recA(4)	69	fimH27	-	O77/17/44/106	H18	O77/O17/O44/O106:H18	-	Based on 3 allele(s)	wzx:1;wzy:1;fliC:1;	O77-1-wzx-origin/O17-1-wzx-origin;O77-3-wzy-inhouse/O17-2-wzy-origin;H18-1-fliC-origin;	100;100;100;	100;100;100;	contig00004;contig00004;contig00004;	47610-48845;46237-47568;214358-216022;	1236;1332;1665;	v1.0 (11-03-2020)	High similarity O-antigen group 9:O17/O44/O73/O77/O106 as per A.Iguchi et.al (PMID: 25428893)	1	0	0	1	1	0	D	['ybgD', 'trpA', 'trpBA', 'chuA', 'arpA', 'trpAgpC']	['+', '+', '-', '-']	['trpAgpC']	D	AVC176.fasta_mash_screen.tab	Unknown	F4:A-:B10
AVC177	SAMN09580013	No	No	402	mixed or systemic	2010	Chicken	AVC	1	ecoli	68	adk(33)	fumC(26)	gyrB(2)	icd(31)	mdh(5)	purA(16)	recA(19)	Other	fimH49	-	O1	H6	O1:H6	-	Based on 3 allele(s)	wzx:1;wzy:1;fliC:1;	O1-1-wzx-origin;O1-7-wzy;H6-17-fliC;	100;100;99.637;	100;100;100;	contig00002;contig00002;contig00010;	28917-30143;25645-26649;92396-94042;	1227;1005;1653;	v1.0 (11-03-2020)	-	1	0	0	1	1	0	D	['ybgD', 'trpA', 'trpBA', 'chuA', 'arpA', 'trpAgpC']	['+', '+', '-', '-']	['trpAgpC']	D	AVC177.fasta_mash_screen.tab	Unknown	F64:A-:B27
AVC179	SAMN09580014	No	No	403	mixed or systemic	2010	Poultry animal (variety unknown)	AVC	1	ecoli	362	adk(62)	fumC(100)	gyrB(17)	icd(31)	mdh(5)	purA(5)	recA(4)	Other	fimH96	-	O15	H1	O15:H1	-	Based on 3 allele(s)	wzx:1;wzy:1;fliC:1;	O15-3-wzx;O15-7-wzy;H1-10-fliC;	100;100;100;	100;100;100;	contig00035;contig00035;contig00007;	162-1406;2439-3617;217094-218881;	1245;1179;1788;	v1.0 (11-03-2020)	-	1	0	1	1	1	0	D	['ybgD', 'trpA', 'trpBA', 'chuA', 'TspE4.C2', 'arpA', 'trpAgpC']	['+', '+', '-', '+']	['trpAgpC']	D	AVC179.fasta_mash_screen.tab	Unknown	C4:A-:B1
AVC183	SAMN09580015	No	No	404	mixed or systemic	2010	Chicken	AVC	1	ecoli	131	adk(53)	fumC(40)	gyrB(47)	icd(13)	mdh(36)	purA(28)	recA(29)	Other	fimH22	-	O25	H4	O25:H4	-	Based on 3 allele(s)	wzx:0.96;wzy:0.956;fliC:1;	O25-1-wzx-origin;O25-2-wzy-origin;H4-2-fliC-origin;	96.032;95.579;100;	100;100;100;	contig00003;contig00003;contig00012;	42850-44109;39635-40697;97194-98243;	1260;1063;1050;	v1.0 (11-03-2020)	-	1	0	1	0	1	1	B2	['trpA', 'trpBA', 'chuA', 'yjaA', 'TspE4.C2', 'trpAgpC']	['-', '+', '+', '+']	['trpAgpC']	B2	AVC183.fasta_mash_screen.tab	Unknown	F24:A-:B40
AVC184	SAMN09580016	No	No	405	mixed or systemic	2011	Chicken	AVC	1	ecoli	117	adk(20)	fumC(45)	gyrB(41)	icd(43)	mdh(5)	purA(32)	recA(2)	117	fimH97	-	O111	H4	O111:H4	-	Based on 3 allele(s)	wzx:1;wzy:1;fliC:1;	O111-12-wzx;O111-24-wzy;H4-2-fliC-origin;	100;100;100;	100;100;100;	contig00052;contig00052;contig00028;	9439-10704;10694-11746;14405-15454;	1266;1053;1050;	v1.0 (11-03-2020)	-	1	0	0	0	1	0	G	['ybgD', 'trpA', 'trpBA', 'chuA', 'trpAgpC']	['-', '+', '-', '-']	['trpAgpC']	G	AVC184.fasta_mash_screen.tab	Unknown	C4:A-:B1
AVC186	SAMN09580017	No	No	406	cardiovascular	2011	Poultry animal (variety unknown)	AVC	1	ecoli	350	adk(6)	fumC(31)	gyrB(83)	icd(28)	mdh(1)	purA(1)	recA(2)	350	fimH142	-	O45	H19	O45:H19	-	Based on 3 allele(s)	wzx:0.999;wzy:1;fliC:1;	O45-3-wzx-origin;O45-20-wzy;H19-2-fliC-origin;	99.921;100;100;	100;100;100;	contig00005;contig00005;contig00002;	181812-183071;184495-185182;40789-42630;	1260;688;1842;	v1.0 (11-03-2020)	-	1	0	1	1	1	0	E	['trpA', 'trpBA', 'chuA', 'TspE4.C2', 'arpA', 'ArpAgpE']	['+', '+', '-', '+']	['ArpAgpE']	E	AVC186.fasta_mash_screen.tab	Unknown	C4:A-:B1
AVC19	SAMN09579964	No	No	407	mixed or systemic	2008	Turkey	AVC	1	ecoli	429	adk(97)	fumC(40)	gyrB(93)	icd(13)	mdh(23)	purA(28)	recA(66)	429	fimH20	-	O2	H1	O2:H1	-	Based on 3 allele(s)	wzx:1;wzy:1;fliC:1;	O2-6-wzx;O2-14-wzy;H1-5-fliC;	100;100;100;	100;100;100;	contig00022;contig00022;contig00010;	44838-46100;47812-48774;111448-113235;	1263;963;1788;	v1.0 (11-03-2020)	High similarity O-antigen group 7:O2/O50 as per A.Iguchi et.al (PMID: 25428893)	1	0	1	0	1	1	B2	['trpA', 'trpBA', 'chuA', 'yjaA', 'TspE4.C2', 'trpAgpC']	['-', '+', '+', '+']	['trpAgpC']	B2	AVC19.fasta_mash_screen.tab	Unknown	C4:A-:B20
AVC191	SAMN09580018	No	No	408	mixed or systemic	2011	Poultry animal (variety unknown)	AVC	1	ecoli	117	adk(20)	fumC(45)	gyrB(41)	icd(43)	mdh(5)	purA(32)	recA(2)	117	fimH97	-	O111	H4	O111:H4	-	Based on 3 allele(s)	wzx:1;wzy:1;fliC:1;	O111-12-wzx;O111-24-wzy;H4-2-fliC-origin;	100;100;100;	100;100;100;	contig00051;contig00051;contig00029;	9439-10704;10694-11746;14405-15454;	1266;1053;1050;	v1.0 (11-03-2020)	-	1	0	0	0	1	0	G	['ybgD', 'trpA', 'trpBA', 'chuA', 'trpAgpC']	['-', '+', '-', '-']	['trpAgpC']	G	AVC191.fasta_mash_screen.tab	Unknown	C4:A-:B1
AVC195	SAMN09580019	No	No	409	mixed or systemic	2011	Chicken	AVC	1	ecoli	57	adk(6)	fumC(31)	gyrB(5)	icd(28)	mdh(1)	purA(1)	recA(2)	57	fimH158	-	O24	H26	O24:H26	-	Based on 3 allele(s)	wzx:0.999;wzy:1;fliC:1;	O24-1-wzx-origin;O24-2-wzy-origin;H26-4-fliC;	99.916;100;99.94;	100;100;100;	contig00010;contig00010;contig00008;	54548-55741;55757-56809;43947-45619;	1194;1053;1673;	v1.0 (11-03-2020)	-	1	0	1	1	1	0	E	['trpA', 'trpBA', 'chuA', 'TspE4.C2', 'arpA', 'ArpAgpE']	['+', '+', '-', '+']	['ArpAgpE']	E	AVC195.fasta_mash_screen.tab	Unknown	F2:A-:B1
AVC196	SAMN09580020	No	No	410	digestive	2011	Poultry animal (variety unknown)	AVC	1	ecoli	973	adk(154)	fumC(187)	gyrB(22)	icd(52)	mdh(130)	purA(129)	recA(4)	973	fimH26	-	O11	H15	O11:H15	-	Based on 3 allele(s)	wzx:1;wzy:1;fliC:1;	O11-3-wzx;O11-6-wzy;H15-1-fliC-origin;	100;100;100;	100;100;100;	contig00027;contig00027;contig00014;	10740-11975;8774-10009;37569-39257;	1236;1236;1689;	v1.0 (11-03-2020)	-	1	0	0	1	1	0	D	['ybgD', 'trpA', 'trpBA', 'chuA', 'arpA', 'trpAgpC']	['+', '+', '-', '-']	['trpAgpC']	D	AVC196.fasta_mash_screen.tab	Unknown	F24:A-:B8
AVC197	SAMN09580021	No	No	411	digestive	2011	Poultry animal (variety unknown)	AVC	1	ecoli	350	adk(6)	fumC(31)	gyrB(83)	icd(28)	mdh(1)	purA(1)	recA(2)	350	fimH142	-	O45	H19	O45:H19	-	Based on 3 allele(s)	wzx:0.999;wzy:1;fliC:1;	O45-3-wzx-origin;O45-20-wzy;H19-2-fliC-origin;	99.921;100;100;	100;100;100;	contig00004;contig00004;contig00009;	45227-46486;43116-43803;40298-42139;	1260;688;1842;	v1.0 (11-03-2020)	-	1	0	1	1	1	0	E	['trpA', 'trpBA', 'chuA', 'TspE4.C2', 'arpA', 'ArpAgpE']	['+', '+', '-', '+']	['ArpAgpE']	E	AVC197.fasta_mash_screen.tab	Unknown	C4:A-:B1
AVC198	SAMN09580022	No	No	412	Reference strain	2011	Poultry animal (variety unknown)	AVC	1	ecoli	350	adk(6)	fumC(31)	gyrB(83)	icd(28)	mdh(1)	purA(1)	recA(2)	350	fimH142	-	O45	H19	O45:H19	-	Based on 3 allele(s)	wzx:0.999;wzy:1;fliC:1;	O45-3-wzx-origin;O45-20-wzy;H19-2-fliC-origin;	99.921;100;100;	100;100;100;	contig00004;contig00004;contig00009;	181812-183071;184495-185182;40789-42630;	1260;688;1842;	v1.0 (11-03-2020)	-	1	0	1	1	1	0	E	['trpA', 'trpBA', 'chuA', 'TspE4.C2', 'arpA', 'ArpAgpE']	['+', '+', '-', '+']	['ArpAgpE']	E	AVC198.fasta_mash_screen.tab	Unknown	C4:A-:B1
AVC20	SAMN09579965	No	No	413	mixed or systemic	2008	Turkey	AVC	1	ecoli	429	adk(97)	fumC(40)	gyrB(93)	icd(13)	mdh(23)	purA(28)	recA(66)	429	fimH20	-	O2	H1	O2:H1	-	Based on 3 allele(s)	wzx:1;wzy:1;fliC:1;	O2-6-wzx;O2-14-wzy;H1-5-fliC;	100;100;100;	100;100;100;	contig00004;contig00004;contig00011;	353855-355117;356829-357791;87520-89307;	1263;963;1788;	v1.0 (11-03-2020)	High similarity O-antigen group 7:O2/O50 as per A.Iguchi et.al (PMID: 25428893)	1	0	1	0	1	1	B2	['trpA', 'trpBA', 'chuA', 'yjaA', 'TspE4.C2', 'trpAgpC']	['-', '+', '+', '+']	['trpAgpC']	B2	AVC20.fasta_mash_screen.tab	Unknown	C4:A-:B20
AVC200	SAMN09580023	No	No	414	Reference strain	2011	Poultry animal (variety unknown)	AVC	1	ecoli	350	adk(6)	fumC(31)	gyrB(83)	icd(28)	mdh(1)	purA(1)	recA(2)	350	fimH142	-	O45	H19	O45:H19	-	Based on 3 allele(s)	wzx:0.999;wzy:1;fliC:1;	O45-3-wzx-origin;O45-20-wzy;H19-2-fliC-origin;	99.921;100;100;	100;100;100;	contig00001;contig00001;contig00009;	49184-50443;47073-47760;122009-123850;	1260;688;1842;	v1.0 (11-03-2020)	-	1	0	1	1	1	0	E	['trpA', 'trpBA', 'chuA', 'TspE4.C2', 'arpA', 'ArpAgpE']	['+', '+', '-', '+']	['ArpAgpE']	E	AVC200.fasta_mash_screen.tab	Unknown	C4:A-:B1
AVC201	SAMN09580024	No	No	415	mixed or systemic	2011	Poultry animal (variety unknown)	AVC	1	ecoli	23	adk(6)	fumC(4)	gyrB(12)	icd(1)	mdh(20)	purA(13)	recA(7)	Other	fimH32	-	O9	H12	O9:H12	-	Based on 3 allele(s)	wzm:0.999;wzt:1;fliC:1;	O9-14-wzm;O9-19-wzt;H12-3-fliC-origin;	99.873;100;100;	100;100;100;	contig00020;contig00020;contig00049;	3574-4359;4362-5657;6964-8751;	786;1296;1788;	v1.0 (11-03-2020)	-	1	0	0	1	0	1	C	['ybgD', 'trpA', 'trpBA', 'yjaA', 'arpA', 'trpAgpC']	['+', '-', '+', '-']	['trpAgpC']	C	AVC201.fasta_mash_screen.tab	Unknown	F4:A-:B1
AVC204	SAMN09580025	No	No	416	mixed or systemic	2011	Chicken	AVC	1	ecoli	350	adk(6)	fumC(31)	gyrB(83)	icd(28)	mdh(1)	purA(1)	recA(2)	350	fimH142	-	O45	H19	O45:H19	-	Based on 3 allele(s)	wzx:0.999;wzy:1;fliC:1;	O45-3-wzx-origin;O45-20-wzy;H19-2-fliC-origin;	99.921;100;100;	100;100;100;	contig00003;contig00003;contig00009;	181812-183071;184495-185182;40789-42630;	1260;688;1842;	v1.0 (11-03-2020)	-	1	0	1	1	1	0	E	['trpA', 'trpBA', 'chuA', 'TspE4.C2', 'arpA', 'ArpAgpE']	['+', '+', '-', '+']	['ArpAgpE']	E	AVC204.fasta_mash_screen.tab	Unknown	C4:A-:B1
AVC207	SAMN09580026	No	No	417	mixed or systemic	2011	Chicken	AVC	1	ecoli	3589	adk(6)	fumC(462)	gyrB(348)	icd(9)	mdh(9)	purA(292)	recA(7)	Other	fimH35	-	O78	H16	O78:H16	-	Based on 3 allele(s)	wzx:1;wzy:0.999;fliC:1;	O78-1-wzx-origin;O78-2-wzy-origin;H16-25-fliC;	100;99.911;100;	100;100;100;	contig00010;contig00010;contig00001;	90669-92084;94811-95932;7113-8687;	1416;1122;1575;	v1.0 (11-03-2020)	-	1	0	0	1	0	0	A	['ybgD', 'trpA', 'trpBA', 'arpA', 'trpAgpC']	['+', '-', '-', '-']	['trpAgpC']	A	AVC207.fasta_mash_screen.tab	Unknown	F24:A-:B73
AVC209	SAMN09580027	No	No	418	mixed or systemic	2011	Chicken	AVC	1	ecoli	57	adk(6)	fumC(31)	gyrB(5)	icd(28)	mdh(1)	purA(1)	recA(2)	57	fimH759	-	O182	H25	O182:H25	-	Based on 3 allele(s)	wzx:0.994;wzy:0.993;fliC:1;	O182-1-wzx-origin;O182-2-wzy-origin;H25-11-fliC;	99.405;99.267;100;	100;100;100;	contig00034;contig00034;contig00001;	8572-9915;12191-13417;7138-8457;	1344;1227;1320;	v1.0 (11-03-2020)	-	1	0	1	1	1	0	E	['trpA', 'trpBA', 'chuA', 'TspE4.C2', 'arpA', 'ArpAgpE']	['+', '+', '-', '+']	['ArpAgpE']	E	AVC209.fasta_mash_screen.tab	Unknown	C4:A-:B1
AVC21	SAMN09579966	No	No	419	mixed or systemic	2008	Turkey	AVC	1	ecoli	429	adk(97)	fumC(40)	gyrB(93)	icd(13)	mdh(23)	purA(28)	recA(66)	429	fimH20	-	O2	H1	O2:H1	-	Based on 3 allele(s)	wzx:1;wzy:1;fliC:1;	O2-6-wzx;O2-14-wzy;H1-5-fliC;	100;100;100;	100;100;100;	contig00004;contig00004;contig00002;	353970-355232;356944-357906;406639-408426;	1263;963;1788;	v1.0 (11-03-2020)	High similarity O-antigen group 7:O2/O50 as per A.Iguchi et.al (PMID: 25428893)	1	0	1	0	1	1	B2	['trpA', 'trpBA', 'chuA', 'yjaA', 'TspE4.C2', 'trpAgpC']	['-', '+', '+', '+']	['trpAgpC']	B2	AVC21.fasta_mash_screen.tab	Unknown	C4:A-:B20
AVC210	SAMN09580028	No	No	420	mixed or systemic	2011	Chicken	AVC	1	ecoli	57	adk(6)	fumC(31)	gyrB(5)	icd(28)	mdh(1)	purA(1)	recA(2)	57	fimH759	-	O182	H25	O182:H25	-	Based on 3 allele(s)	wzx:0.555;wzy:0.487;fliC:1;	O182-1-wzx-origin;O182-2-wzy-origin;H25-11-fliC;	99.063;99.338;100;	56;49;100;	contig00312;contig00216;contig00004;	1-747;2258-2861;6968-8287;	747;604;1320;	v1.0 (11-03-2020)	-	1	0	1	1	1	0	E	['trpA', 'trpBA', 'chuA', 'TspE4.C2', 'arpA', 'ArpAgpE']	['+', '+', '-', '+']	['ArpAgpE']	E	AVC210.fasta_mash_screen.tab	Unknown	C4:A-:B1
AVC211	SAMN09580029	No	No	421	mixed or systemic	2011	Chicken	AVC	1	ecoli	665	adk(122)	fumC(11)	gyrB(125)	icd(12)	mdh(96)	purA(8)	recA(2)	Other	fimH30	-	O78	H4	O78:H4	-	Based on 3 allele(s)	wzx:0.999;wzy:1;fliC:1;	O78-4-wzx;O78-5-wzy;H4-1-fliC-origin;	99.929;100;99.905;	100;100;100;	contig00006;contig00006;contig00012;	170929-172344;167081-168202;7170-8219;	1416;1122;1050;	v1.0 (11-03-2020)	-	1	0	0	1	0	0	A	['ybgD', 'trpA', 'trpBA', 'arpA']	['+', '-', '-', '-']	[]	A	AVC211.fasta_mash_screen.tab	Unknown	C4:A-:B1
AVC213	SAMN09580030	No	No	422	mixed or systemic	2011	Chicken	AVC	1	ecoli	155	adk(6)	fumC(4)	gyrB(14)	icd(16)	mdh(24)	purA(8)	recA(14)	155	fimH32	-	O102	H51	O102:H51	-	Based on 3 allele(s)	wzx:1;wzy:1;fliC:1;	O102-6-wzx;O102-9-wzy;H51-2-fliC-origin;	100;100;100;	100;100;100;	contig00004;contig00050;contig00034;	195935-197122;148-1278;7549-9366;	1188;1131;1818;	v1.0 (11-03-2020)	-	1	0	1	1	0	0	B1	['ybgD', 'trpA', 'trpBA', 'TspE4.C2', 'arpA', 'trpAgpC']	['+', '-', '-', '+']	['trpAgpC']	B1	AVC213.fasta_mash_screen.tab	Unknown	F40:A-:B1
AVC215	SAMN09580031	No	No	423	mixed or systemic	2012	Poultry animal (variety unknown)	AVC	1	ecoli	117	adk(20)	fumC(45)	gyrB(41)	icd(43)	mdh(5)	purA(32)	recA(2)	117	fimH97	-	O78	H4	O78:H4	-	Based on 3 allele(s)	wzx:0.999;wzy:0.62;fliC:1;	O78-4-wzx;O78-5-wzy;H4-2-fliC-origin;	99.929;100;100;	100;62;100;	contig00049;contig00049;contig00012;	23480-24895;27622-28316;31855-32904;	1416;695;1050;	v1.0 (11-03-2020)	-	1	0	0	0	1	0	G	['ybgD', 'trpA', 'trpBA', 'chuA', 'trpAgpC']	['-', '+', '-', '-']	['trpAgpC']	G	AVC215.fasta_mash_screen.tab	Unknown	C4:A-:B1
AVC216	SAMN09580032	No	No	424	mixed or systemic	2012	Poultry animal (variety unknown)	AVC	1	ecoli	973	adk(154)	fumC(187)	gyrB(22)	icd(52)	mdh(130)	purA(129)	recA(4)	973	fimH26	-	-	H15	-:H15	-	Based on 1 allele(s)	fliC:1;	H15-1-fliC-origin;	100;	100;	contig00041;	6406-8094;	1689;	v1.0 (11-03-2020)	-	1	0	0	1	1	0	D	['ybgD', 'trpA', 'trpBA', 'chuA', 'arpA', 'trpAgpC']	['+', '+', '-', '-']	['trpAgpC']	D	AVC216.fasta_mash_screen.tab	Unknown	F24:A-:B8
AVC218	SAMN09580033	No	No	425	mixed or systemic	2012	Chicken	AVC	1	ecoli	141	adk(13)	fumC(52)	gyrB(10)	icd(14)	mdh(17)	purA(25)	recA(17)	Other	fimH5	-	O2	H6	O2:H6	-	Based on 2 allele(s)	wzx:1;fliC:1;	O2-6-wzx;H6-4-fliC;	100;100;	100;100;	contig00014;contig00046;	66-1328;32315-33961;	1263;1647;	v1.0 (11-03-2020)	High similarity O-antigen group 7:O2/O50 as per A.Iguchi et.al (PMID: 25428893)	1	0	1	0	1	1	B2	['trpA', 'trpBA', 'chuA', 'yjaA', 'TspE4.C2', 'trpAgpC']	['-', '+', '+', '+']	['trpAgpC']	B2	AVC218.fasta_mash_screen.tab	Unknown	F24:A-:B40
AVC219	SAMN09580034	No	No	426	mixed or systemic	2012	Chicken	AVC	1	ecoli	57	adk(6)	fumC(31)	gyrB(5)	icd(28)	mdh(1)	purA(1)	recA(2)	57	fimH759	-	O182	H25	O182:H25	-	Based on 3 allele(s)	wzx:0.994;wzy:0.993;fliC:1;	O182-1-wzx-origin;O182-2-wzy-origin;H25-11-fliC;	99.405;99.267;100;	100;100;100;	contig00020;contig00020;contig00001;	31052-32395;27550-28776;6968-8287;	1344;1227;1320;	v1.0 (11-03-2020)	-	1	0	1	1	1	0	E	['trpA', 'trpBA', 'chuA', 'TspE4.C2', 'arpA', 'ArpAgpE']	['+', '+', '-', '+']	['ArpAgpE']	E	AVC219.fasta_mash_screen.tab	Unknown	C4:A-:B1
AVC220	SAMN09580035	No	No	427	mixed or systemic	2012	Poultry animal (variety unknown)	AVC	1	ecoli	117	adk(20)	fumC(45)	gyrB(41)	icd(43)	mdh(5)	purA(32)	recA(2)	117	fimH97	-	O78	H4	O78:H4	-	Based on 3 allele(s)	wzx:0.999;wzy:0.54;fliC:1;	O78-4-wzx;O78-5-wzy;H4-2-fliC-origin;	99.859;100;100;	100;54;100;	contig00057;contig00057;contig00012;	23488-24903;27630-28238;88868-89917;	1416;609;1050;	v1.0 (11-03-2020)	-	1	0	0	0	1	0	G	['ybgD', 'trpA', 'trpBA', 'chuA', 'trpAgpC']	['-', '+', '-', '-']	['trpAgpC']	G	AVC220.fasta_mash_screen.tab	Unknown	C4:A-:B1
AVC221	SAMN09580036	No	No	428	mixed or systemic	2012	Poultry animal (variety unknown)	AVC	1	ecoli	973	adk(154)	fumC(187)	gyrB(22)	icd(52)	mdh(130)	purA(129)	recA(4)	973	fimH26	-	O11	H15	O11:H15	-	Based on 3 allele(s)	wzx:1;wzy:0.71;fliC:1;	O11-3-wzx;O11-6-wzy;H15-1-fliC-origin;	100;100;100;	100;71;100;	contig00026;contig00028;contig00014;	1005-2240;1-875;37577-39265;	1236;875;1689;	v1.0 (11-03-2020)	-	1	0	0	1	1	0	D	['ybgD', 'trpA', 'trpBA', 'chuA', 'arpA', 'trpAgpC']	['+', '+', '-', '-']	['trpAgpC']	D	AVC221.fasta_mash_screen.tab	Unknown	F24:A-:B8
AVC222	SAMN09580037	No	No	429	mixed or systemic	2012	Poultry animal (variety unknown)	AVC	1	ecoli	117	adk(20)	fumC(45)	gyrB(41)	icd(43)	mdh(5)	purA(32)	recA(2)	117	fimH97	-	O111	H4	O111:H4	-	Based on 3 allele(s)	wzx:1;wzy:1;fliC:1;	O111-12-wzx;O111-24-wzy;H4-2-fliC-origin;	100;100;100;	100;100;100;	contig00053;contig00053;contig00029;	6112-7377;5070-6122;14413-15462;	1266;1053;1050;	v1.0 (11-03-2020)	-	1	0	0	0	1	0	G	['ybgD', 'trpA', 'trpBA', 'chuA', 'trpAgpC']	['-', '+', '-', '-']	['trpAgpC']	G	AVC222.fasta_mash_screen.tab	Unknown	C4:A-:B1
AVC223	SAMN09580038	No	No	430	mixed or systemic	2012	Poultry animal (variety unknown)	AVC	1	ecoli	117	adk(20)	fumC(45)	gyrB(41)	icd(43)	mdh(5)	purA(32)	recA(2)	117	fimH97	-	O53	H4	O53:H4	-	Based on 3 allele(s)	wzx:0.999;wzy:1;fliC:1;	O53-1-wzx-origin;O53-2-wzy-origin;H4-2-fliC-origin;	99.919;100;100;	100;100;100;	contig00001;contig00001;contig00028;	363032-364261;365360-366652;22762-23811;	1230;1293;1050;	v1.0 (11-03-2020)	-	1	0	0	0	1	0	G	['ybgD', 'trpA', 'trpBA', 'chuA', 'trpAgpC']	['-', '+', '-', '-']	['trpAgpC']	G	AVC223.fasta_mash_screen.tab	Unknown	F24:A-:B1
AVC224	SAMN09580039	No	No	431	mixed or systemic	2012	Chicken	AVC	1	ecoli	350	adk(6)	fumC(31)	gyrB(83)	icd(28)	mdh(1)	purA(1)	recA(2)	350	fimH142	-	O45	H19	O45:H19	-	Based on 3 allele(s)	wzx:0.999;wzy:1;fliC:1;	O45-3-wzx-origin;O45-20-wzy;H19-2-fliC-origin;	99.921;100;100;	100;100;100;	contig00005;contig00005;contig00002;	49176-50435;47065-47752;47376-49217;	1260;688;1842;	v1.0 (11-03-2020)	-	1	0	1	1	1	0	E	['trpA', 'trpBA', 'chuA', 'TspE4.C2', 'arpA', 'ArpAgpE']	['+', '+', '-', '+']	['ArpAgpE']	E	AVC224.fasta_mash_screen.tab	Unknown	C4:A-:B1
AVC226	SAMN09580040	No	No	432	mixed or systemic	2012	Duck	AVC	1	ecoli	665	adk(122)	fumC(11)	gyrB(125)	icd(12)	mdh(96)	purA(8)	recA(2)	Other	fimH30	-	O63	H4	O63:H4	-	Based on 3 allele(s)	wzx:1;wzy:0.999;fliC:1;	O63-2-wzx-origin;O63-4-wzy-origin;H4-1-fliC-origin;	100;99.924;99.905;	100;100;100;	contig00006;contig00006;contig00012;	194113-195375;196871-198181;7049-8098;	1263;1311;1050;	v1.0 (11-03-2020)	-	1	0	0	1	0	0	A	['ybgD', 'trpA', 'trpBA', 'arpA']	['+', '-', '-', '-']	[]	A	AVC226.fasta_mash_screen.tab	Unknown	C4:A-:B8
AVC227	SAMN09580041	No	No	433	mixed or systemic	2012	Chicken	AVC	1	ecoli	95	adk(37)	fumC(38)	gyrB(19)	icd(37)	mdh(17)	purA(11)	recA(26)	95	fimH27	-	O1	H7	O1:H7	-	Based on 3 allele(s)	wzx:1;wzy:1;fliC:1;	O1-1-wzx-origin;O1-6-wzy;H7-3-fliC-origin;	100;100;100;	100;100;100;	contig00003;contig00003;contig00002;	385650-386876;389144-390148;108434-110191;	1227;1005;1758;	v1.0 (11-03-2020)	-	1	0	1	0	1	1	B2	['trpBA', 'chuA', 'yjaA', 'TspE4.C2', 'trpAgpC']	['-', '+', '+', '+']	['trpAgpC']	B2	AVC227.fasta_mash_screen.tab	Unknown	C4:A-:B1
AVC228	SAMN09580042	No	No	434	mixed or systemic	2013	Poultry animal (variety unknown)	AVC	1	ecoli	4045	adk(20)	fumC(45)	gyrB(41)	icd(431)	mdh(5)	purA(32)	recA(2)	Other	fimH97	-	O143	H4	O143:H4	-	Based on 3 allele(s)	wzx:0.999;wzy:1;fliC:1;	O143-4-wzx;O143-7-wzy;H4-2-fliC-origin;	99.917;100;100;	100;100;100;	contig00023;contig00023;contig00010;	64213-65418;67402-68483;42896-43945;	1206;1082;1050;	v1.0 (11-03-2020)	-	1	0	0	0	1	0	G	['ybgD', 'trpA', 'trpBA', 'chuA', 'trpAgpC']	['-', '+', '-', '-']	['trpAgpC']	G	AVC228.fasta_mash_screen.tab	Unknown	C4:A-:B40
AVC232	SAMN09580043	No	No	435	mixed or systemic	2013	Poultry animal (variety unknown)	AVC	1	ecoli	57	adk(6)	fumC(31)	gyrB(5)	icd(28)	mdh(1)	purA(1)	recA(2)	57	fimH158	-	O24	H26	O24:H26	-	Based on 3 allele(s)	wzx:0.999;wzy:1;fliC:1;	O24-1-wzx-origin;O24-2-wzy-origin;H26-4-fliC;	99.916;100;99.94;	100;100;100;	contig00011;contig00011;contig00004;	41283-42476;42492-43544;43785-45457;	1194;1053;1673;	v1.0 (11-03-2020)	-	1	0	1	1	1	0	E	['trpA', 'trpBA', 'chuA', 'TspE4.C2', 'arpA', 'ArpAgpE']	['+', '+', '-', '+']	['ArpAgpE']	E	AVC232.fasta_mash_screen.tab	Unknown	F2:A-:B1
AVC233	SAMN09580044	No	No	436	mixed or systemic	2013	Poultry animal (variety unknown)	AVC	1	ecoli	57	adk(6)	fumC(31)	gyrB(5)	icd(28)	mdh(1)	purA(1)	recA(2)	57	fimH158	-	O24	H26	O24:H26	-	Based on 3 allele(s)	wzx:0.999;wzy:1;fliC:1;	O24-1-wzx-origin;O24-2-wzy-origin;H26-4-fliC;	99.916;100;99.94;	100;100;100;	contig00010;contig00010;contig00006;	38059-39252;39268-40320;217392-219064;	1194;1053;1673;	v1.0 (11-03-2020)	-	1	0	1	1	1	0	E	['trpA', 'trpBA', 'chuA', 'TspE4.C2', 'arpA', 'ArpAgpE']	['+', '+', '-', '+']	['ArpAgpE']	E	AVC233.fasta_mash_screen.tab	Unknown	F2:A-:B1
AVC234	SAMN09580045	No	No	437	mixed or systemic	2013	Poultry animal (variety unknown)	AVC	1	ecoli	57	adk(6)	fumC(31)	gyrB(5)	icd(28)	mdh(1)	purA(1)	recA(2)	57	fimH759	-	O115	H25	O115:H25	-	Based on 3 allele(s)	wzx:1;wzy:1;fliC:1;	O115-1-wzx-origin;O115-2-wzy-origin;H25-11-fliC;	100;100;100;	100;100;100;	contig00009;contig00009;contig00010;	94457-95944;96752-97819;6968-8287;	1488;1068;1320;	v1.0 (11-03-2020)	-	1	0	1	1	1	0	E	['trpA', 'trpBA', 'chuA', 'TspE4.C2', 'arpA', 'ArpAgpE']	['+', '+', '-', '+']	['ArpAgpE']	E	AVC234.fasta_mash_screen.tab	Unknown	C4:A-:B1
AVC235	SAMN09580046	No	No	438	mixed or systemic	2014	Poultry animal (variety unknown)	AVC	1	ecoli	95	adk(37)	fumC(38)	gyrB(19)	icd(37)	mdh(17)	purA(11)	recA(26)	95	fimH526	-	O2	H5	O2:H5	-	Based on 3 allele(s)	wzx:1;wzy:1;fliC:1;	O2-7-wzx;O2-16-wzy;H5-2-fliC-origin;	100;100;100;	100;100;100;	contig00002;contig00002;contig00004;	41546-42808;38872-39834;182780-184090;	1263;963;1311;	v1.0 (11-03-2020)	High similarity O-antigen group 7:O2/O50 as per A.Iguchi et.al (PMID: 25428893)	1	0	1	0	1	1	B2	['trpBA', 'chuA', 'yjaA', 'TspE4.C2', 'trpAgpC']	['-', '+', '+', '+']	['trpAgpC']	B2	AVC235.fasta_mash_screen.tab	Unknown	C4:A-:B1
AVC237	SAMN09580047	No	No	439	mixed or systemic	2014	Poultry animal (variety unknown)	AVC	1	ecoli	10	adk(10)	fumC(11)	gyrB(4)	icd(8)	mdh(8)	purA(8)	recA(2)	Other	fimH23	-	O100	H32	O100:H32	-	Based on 3 allele(s)	wzx:1;wzy:1;fliC:1;	O100-1-wzx-origin;O100-2-wzy-origin;H32-1-fliC-origin;	100;100;100;	100;100;100;	contig00001;contig00001;contig00002;	33408-34649;31025-32194;368219-369931;	1242;1170;1713;	v1.0 (11-03-2020)	-	1	0	0	1	0	1	A	['trpA', 'trpBA', 'yjaA', 'arpA']	['+', '-', '+', '-']	[]	A	AVC237.fasta_mash_screen.tab	Unknown	F24:A-:B1
AVC242	SAMN09580048	No	No	440	mixed or systemic	2014	Chicken	AVC	1	ecoli	95	adk(37)	fumC(38)	gyrB(19)	icd(37)	mdh(17)	purA(11)	recA(26)	95	fimH27	-	-	H7	-:H7	-	Based on 1 allele(s)	fliC:1;	H7-3-fliC-origin;	100;	100;	contig00025;	40882-42639;	1758;	v1.0 (11-03-2020)	-	1	0	1	0	1	1	B2	['trpBA', 'chuA', 'yjaA', 'TspE4.C2', 'trpAgpC']	['-', '+', '+', '+']	['trpAgpC']	B2	AVC242.fasta_mash_screen.tab	Unknown	F24:A-:B-
AVC246	SAMN09580049	No	No	441	mixed or systemic	2014	Chicken	AVC	1	ecoli	57	adk(6)	fumC(31)	gyrB(5)	icd(28)	mdh(1)	purA(1)	recA(2)	57	fimH158	-	O24	H26	O24:H26	-	Based on 3 allele(s)	wzx:0.5;wzy:1;fliC:1;	O24-1-wzx-origin;O24-2-wzy-origin;H26-4-fliC;	100;100;99.94;	50;100;100;	contig00095;contig00097;contig00029;	3979-4570;2602-3654;6968-8640;	592;1053;1673;	v1.0 (11-03-2020)	-	1	0	1	1	1	0	E	['trpA', 'trpBA', 'chuA', 'TspE4.C2', 'arpA', 'ArpAgpE']	['+', '+', '-', '+']	['ArpAgpE']	E	AVC246.fasta_mash_screen.tab	Unknown	F2:A-:B1
AVC249	SAMN09580050	No	No	442	mixed or systemic	2014	Poultry animal (variety unknown)	AVC	1	ecoli	117	adk(20)	fumC(45)	gyrB(41)	icd(43)	mdh(5)	purA(32)	recA(2)	117	fimH97	-	O45	H18	O45:H18	-	Based on 3 allele(s)	wzx:0.94;wzy:0.98;fliC:1;	O45-2-wzx-origin;O45-5-wzy-origin;H18-2-fliC;	100;100;100;	94;98;100;	contig00258;contig00280;contig00045;	1-1181;36-1108;5190-6854;	1181;1073;1665;	v1.0 (11-03-2020)	-	1	0	0	0	1	0	G	['ybgD', 'trpA', 'trpBA', 'chuA', 'trpAgpC']	['-', '+', '-', '-']	['trpAgpC']	G	AVC249.fasta_mash_screen.tab	Unknown	F-:A-:B1
AVC25	SAMN09579967	No	No	443	mixed or systemic	2008	Poultry animal (variety unknown)	AVC	1	ecoli	429	adk(97)	fumC(40)	gyrB(93)	icd(13)	mdh(23)	purA(28)	recA(66)	429	fimH20	-	O2	H1	O2:H1	-	Based on 3 allele(s)	wzx:1;wzy:1;fliC:1;	O2-6-wzx;O2-14-wzy;H1-5-fliC;	100;100;100;	100;100;100;	contig00003;contig00003;contig00015;	342965-344227;345939-346901;87506-89293;	1263;963;1788;	v1.0 (11-03-2020)	High similarity O-antigen group 7:O2/O50 as per A.Iguchi et.al (PMID: 25428893)	1	0	1	0	1	1	B2	['trpA', 'trpBA', 'chuA', 'yjaA', 'TspE4.C2', 'trpAgpC']	['-', '+', '+', '+']	['trpAgpC']	B2	AVC25.fasta_mash_screen.tab	Unknown	C4:A-:B20
AVC251	SAMN09580051	No	No	444	mixed or systemic	2015	Chicken	AVC	1	ecoli	141	adk(13)	fumC(52)	gyrB(10)	icd(14)	mdh(17)	purA(25)	recA(17)	Other	fimH5	-	O2	H6	O2:H6	-	Based on 3 allele(s)	wzx:1;wzy:1;fliC:1;	O2-6-wzx;O2-15-wzy;H6-4-fliC;	100;100;100;	100;100;100;	contig00002;contig00002;contig00012;	349489-350751;352463-353425;113805-115451;	1263;963;1647;	v1.0 (11-03-2020)	High similarity O-antigen group 7:O2/O50 as per A.Iguchi et.al (PMID: 25428893)	1	0	1	0	1	1	B2	['trpA', 'trpBA', 'chuA', 'yjaA', 'TspE4.C2', 'trpAgpC']	['-', '+', '+', '+']	['trpAgpC']	B2	AVC251.fasta_mash_screen.tab	Unknown	C4:A-:B1
AVC252	SAMN09580052	No	No	445	mixed or systemic	2015	Poultry animal (variety unknown)	AVC	1	ecoli	88	adk(6)	fumC(4)	gyrB(12)	icd(1)	mdh(20)	purA(12)	recA(7)	Other	fimH27	-	O9	H17	O9:H17	-	Based on 3 allele(s)	wzm:1;wzt:1;fliC:1;	O9-5-wzm-origin;O9-6-wzt-origin;H17-4-fliC;	100;100;99.81;	100;100;100;	contig00048;contig00048;contig00033;	30187-30972;28889-30184;13318-14367;	786;1296;1050;	v1.0 (11-03-2020)	-	1	0	0	1	0	1	C	['ybgD', 'trpA', 'trpBA', 'yjaA', 'arpA', 'trpAgpC']	['+', '-', '+', '-']	['trpAgpC']	C	AVC252.fasta_mash_screen.tab	Unknown	C4:A-:B1
AVC256	SAMN09580053	No	No	446	mixed or systemic	2015	Chicken	AVC	1	ecoli	95	adk(37)	fumC(38)	gyrB(19)	icd(37)	mdh(17)	purA(11)	recA(26)	95	fimH27	-	-	H7	-:H7	-	Based on 1 allele(s)	fliC:1;	H7-3-fliC-origin;	100;	100;	contig00040;	13462-15219;	1758;	v1.0 (11-03-2020)	-	1	0	1	0	1	1	B2	['trpBA', 'chuA', 'yjaA', 'TspE4.C2', 'trpAgpC']	['-', '+', '+', '+']	['trpAgpC']	B2	AVC256.fasta_mash_screen.tab	Unknown	F24:A-:B-
AVC26	SAMN09579968	No	No	447	mixed or systemic	2008	Poultry animal (variety unknown)	AVC	1	ecoli	429	adk(97)	fumC(40)	gyrB(93)	icd(13)	mdh(23)	purA(28)	recA(66)	429	fimH20	-	O2	H1	O2:H1	-	Based on 3 allele(s)	wzx:1;wzy:1;fliC:1;	O2-6-wzx;O2-14-wzy;H1-5-fliC;	100;100;100;	100;100;100;	contig00009;contig00009;contig00002;	5005-6267;2331-3293;406631-408418;	1263;963;1788;	v1.0 (11-03-2020)	High similarity O-antigen group 7:O2/O50 as per A.Iguchi et.al (PMID: 25428893)	1	0	1	0	1	1	B2	['trpA', 'trpBA', 'chuA', 'yjaA', 'TspE4.C2', 'trpAgpC']	['-', '+', '+', '+']	['trpAgpC']	B2	AVC26.fasta_mash_screen.tab	Unknown	C4:A-:B20
AVC29	SAMN09579969	No	No	448	digestive	2008	Poultry animal (variety unknown)	AVC	1	ecoli	117	adk(20)	fumC(45)	gyrB(41)	icd(43)	mdh(5)	purA(32)	recA(2)	117	fimH97	-	O78	H4	O78:H4	-	Based on 3 allele(s)	wzx:0.999;wzy:0.66;fliC:1;	O78-4-wzx;O78-5-wzy;H4-2-fliC-origin;	99.929;100;100;	100;66;100;	contig00042;contig00042;contig00010;	3470-4885;1-743;40802-41851;	1416;743;1050;	v1.0 (11-03-2020)	-	1	0	0	0	1	0	G	['ybgD', 'trpA', 'trpBA', 'chuA', 'trpAgpC']	['-', '+', '-', '-']	['trpAgpC']	G	AVC29.fasta_mash_screen.tab	Unknown	F2:A-:B1
AVC30	SAMN09579970	No	No	449	digestive	2008	Poultry animal (variety unknown)	AVC	1	ecoli	117	adk(20)	fumC(45)	gyrB(41)	icd(43)	mdh(5)	purA(32)	recA(2)	117	fimH97	-	O78	H4	O78:H4	-	Based on 2 allele(s)	wzx:0.999;fliC:1;	O78-4-wzx;H4-2-fliC-origin;	99.929;100;	100;100;	contig00047;contig00011;	3047-4462;88850-89899;	1416;1050;	v1.0 (11-03-2020)	-	1	0	0	0	1	0	G	['ybgD', 'trpA', 'trpBA', 'chuA', 'trpAgpC']	['-', '+', '-', '-']	['trpAgpC']	G	AVC30.fasta_mash_screen.tab	Unknown	F2:A-:B1
AVC34	SAMN09579971	No	No	450	mixed or systemic	2008	Turkey	AVC	1	ecoli	2473	adk(6)	fumC(19)	gyrB(3)	icd(18)	mdh(9)	purA(13)	recA(6)	Other	fimH38	-	-	H28	-:H28	-	Based on 1 allele(s)	fliC:1;	H28-7-fliC;	100;	100;	contig00108;	5200-6939;	1740;	v1.0 (11-03-2020)	-	1	0	1	1	0	0	B1	['ybgD', 'trpA', 'trpBA', 'TspE4.C2', 'arpA']	['+', '-', '-', '+']	[]	B1	AVC34.fasta_mash_screen.tab	Unknown	F40:A-:B1
AVC35	SAMN09579972	No	No	451	mixed or systemic	2008	Turkey	AVC	1	ecoli	2473	adk(6)	fumC(19)	gyrB(3)	icd(18)	mdh(9)	purA(13)	recA(6)	Other	fimH38	-	O168	H28	O168:H28	-	Based on 3 allele(s)	wzx:1;wzy:1;fliC:1;	O168-1-wzx-origin;O168-2-wzy-origin;H28-7-fliC;	100;100;100;	100;100;100;	contig00001;contig00001;contig00027;	623387-624658;627075-628307;6978-8717;	1272;1233;1740;	v1.0 (11-03-2020)	-	1	0	1	1	0	0	B1	['ybgD', 'trpA', 'trpBA', 'TspE4.C2', 'arpA']	['+', '-', '-', '+']	[]	B1	AVC35.fasta_mash_screen.tab	Unknown	F40:A-:B1
AVC38	SAMN09579973	No	No	452	digestive	2008	Chicken	AVC	1	ecoli	95	adk(37)	fumC(38)	gyrB(19)	icd(37)	mdh(17)	purA(11)	recA(26)	95	fimH30	-	O1	H7	O1:H7	-	Based on 3 allele(s)	wzx:1;wzy:1;fliC:1;	O1-1-wzx-origin;O1-6-wzy;H7-3-fliC-origin;	100;100;100;	100;100;100;	contig00019;contig00019;contig00006;	74752-75978;78246-79250;210095-211852;	1227;1005;1758;	v1.0 (11-03-2020)	-	1	0	1	0	1	1	B2	['trpBA', 'chuA', 'yjaA', 'TspE4.C2', 'trpAgpC']	['-', '+', '+', '+']	['trpAgpC']	B2	AVC38.fasta_mash_screen.tab	Unknown	F24:A-:B1
AVC39	SAMN09579974	No	No	453	digestive	2008	Chicken	AVC	1	ecoli	973	adk(154)	fumC(187)	gyrB(22)	icd(52)	mdh(130)	purA(129)	recA(4)	973	fimH26	-	-	H15	-:H15	-	Based on 1 allele(s)	fliC:1;	H15-1-fliC-origin;	100;	100;	contig00027;	30266-31954;	1689;	v1.0 (11-03-2020)	-	1	0	0	1	1	0	D	['ybgD', 'trpA', 'trpBA', 'chuA', 'arpA', 'trpAgpC']	['+', '+', '-', '-']	['trpAgpC']	D	AVC39.fasta_mash_screen.tab	Unknown	F24:A-:B8
AVC4	SAMN09579957	No	No	454	cardiovascular	2007	Poultry animal (variety unknown)	AVC	1	ecoli	117	adk(20)	fumC(45)	gyrB(41)	icd(43)	mdh(5)	purA(32)	recA(2)	117	fimH97	-	O78	H4	O78:H4	-	Based on 3 allele(s)	wzx:0.999;wzy:1;fliC:1;	O78-4-wzx;O78-5-wzy;H4-2-fliC-origin;	99.929;100;100;	100;100;100;	contig00016;contig00016;contig00009;	23483-24898;27625-28746;88860-89909;	1416;1122;1050;	v1.0 (11-03-2020)	-	1	0	0	0	1	0	G	['ybgD', 'trpA', 'trpBA', 'chuA', 'trpAgpC']	['-', '+', '-', '-']	['trpAgpC']	G	AVC4.fasta_mash_screen.tab	Unknown	C4:A-:B1
AVC5	SAMN09579958	No	No	455	digestive	2007	Poultry animal (variety unknown)	AVC	1	ecoli	117	adk(20)	fumC(45)	gyrB(41)	icd(43)	mdh(5)	purA(32)	recA(2)	117	fimH97	-	O111	H4	O111:H4	-	Based on 3 allele(s)	wzx:1;wzy:1;fliC:1;	O111-12-wzx;O111-24-wzy;H4-2-fliC-origin;	100;100;100;	100;100;100;	contig00052;contig00052;contig00024;	9439-10704;10694-11746;14405-15454;	1266;1053;1050;	v1.0 (11-03-2020)	-	1	0	0	0	1	0	G	['ybgD', 'trpA', 'trpBA', 'chuA', 'trpAgpC']	['-', '+', '-', '-']	['trpAgpC']	G	AVC5.fasta_mash_screen.tab	Unknown	C4:A-:B1
AVC51	SAMN09579975	No	No	456	cardiovascular	2008	Poultry animal (variety unknown)	AVC	1	ecoli	38	adk(4)	fumC(26)	gyrB(2)	icd(25)	mdh(5)	purA(5)	recA(19)	Other	fimH65	-	O88	H18	O88:H18	-	Based on 2 allele(s)	wzx:0.955;fliC:0.97;	O88-3-wzx;H18-2-fliC;	95.542;97.187;	100;100;	contig00004;contig00002;	184084-185541;42216-43886;	1458;1671;	v1.0 (11-03-2020)	-	1	0	1	1	1	0	D	['ybgD', 'trpA', 'trpBA', 'chuA', 'TspE4.C2', 'arpA', 'trpAgpC']	['+', '+', '-', '+']	['trpAgpC']	D	AVC51.fasta_mash_screen.tab	Unknown	F24:A-:B40
AVC58	SAMN09579976	No	No	457	mixed or systemic	2008	Chicken	AVC	1	ecoli	117	adk(20)	fumC(45)	gyrB(41)	icd(43)	mdh(5)	purA(32)	recA(2)	117	fimH97	-	O78	H4	O78:H4	-	Based on 3 allele(s)	wzx:0.999;wzy:1;fliC:1;	O78-4-wzx;O78-5-wzy;H4-2-fliC-origin;	99.929;100;100;	100;100;100;	contig00001;contig00001;contig00011;	23815-25230;27957-29078;40802-41851;	1416;1122;1050;	v1.0 (11-03-2020)	-	1	0	0	0	1	0	G	['ybgD', 'trpA', 'trpBA', 'chuA', 'trpAgpC']	['-', '+', '-', '-']	['trpAgpC']	G	AVC58.fasta_mash_screen.tab	Unknown	C4:A-:B1
AVC59	SAMN09579977	No	No	458	mixed or systemic	2008	Chicken	AVC	1	ecoli	117	adk(20)	fumC(45)	gyrB(41)	icd(43)	mdh(5)	purA(32)	recA(2)	117	fimH97	-	O78	H4	O78:H4	-	Based on 3 allele(s)	wzx:0.999;wzy:1;fliC:1;	O78-4-wzx;O78-5-wzy;H4-2-fliC-origin;	99.929;100;100;	100;100;100;	contig00001;contig00001;contig00013;	23807-25222;27949-29070;40794-41843;	1416;1122;1050;	v1.0 (11-03-2020)	-	1	0	0	0	1	0	G	['ybgD', 'trpA', 'trpBA', 'chuA', 'trpAgpC']	['-', '+', '-', '-']	['trpAgpC']	G	AVC59.fasta_mash_screen.tab	Unknown	F40:A-:B1
AVC60	SAMN09579978	No	No	459	mixed or systemic	2008	Poultry animal (variety unknown)	AVC	1	ecoli	117	adk(20)	fumC(45)	gyrB(41)	icd(43)	mdh(5)	purA(32)	recA(2)	117	fimH97	-	O111	H4	O111:H4	-	Based on 3 allele(s)	wzx:1;wzy:1;fliC:1;	O111-12-wzx;O111-24-wzy;H4-2-fliC-origin;	100;100;100;	100;100;100;	contig00056;contig00056;contig00031;	6112-7377;5070-6122;14413-15462;	1266;1053;1050;	v1.0 (11-03-2020)	-	1	0	0	0	1	0	G	['ybgD', 'trpA', 'trpBA', 'chuA', 'trpAgpC']	['-', '+', '-', '-']	['trpAgpC']	G	AVC60.fasta_mash_screen.tab	Unknown	C4:A-:B1
AVC61	SAMN09579979	No	No	460	mixed or systemic	2008	Poultry animal (variety unknown)	AVC	1	ecoli	429	adk(97)	fumC(40)	gyrB(93)	icd(13)	mdh(23)	purA(28)	recA(66)	429	fimH20	-	O2	H1	O2:H1	-	Based on 3 allele(s)	wzx:1;wzy:1;fliC:1;	O2-6-wzx;O2-14-wzy;H1-5-fliC;	100;100;100;	100;100;100;	contig00005;contig00005;contig00011;	353970-355232;356944-357906;111456-113243;	1263;963;1788;	v1.0 (11-03-2020)	High similarity O-antigen group 7:O2/O50 as per A.Iguchi et.al (PMID: 25428893)	1	0	1	0	1	1	B2	['trpA', 'trpBA', 'chuA', 'yjaA', 'TspE4.C2', 'trpAgpC']	['-', '+', '+', '+']	['trpAgpC']	B2	AVC61.fasta_mash_screen.tab	Unknown	C4:A-:B20
AVC64	SAMN09579980	No	No	461	cardiovascular	2008	Chicken	AVC	1	ecoli	57	adk(6)	fumC(31)	gyrB(5)	icd(28)	mdh(1)	purA(1)	recA(2)	57	fimH158	-	O24	H26	O24:H26	-	Based on 3 allele(s)	wzx:0.999;wzy:1;fliC:1;	O24-1-wzx-origin;O24-2-wzy-origin;H26-4-fliC;	99.916;100;99.94;	100;100;100;	contig00008;contig00008;contig00003;	63465-64658;64674-65726;217554-219226;	1194;1053;1673;	v1.0 (11-03-2020)	-	1	0	1	1	1	0	E	['trpA', 'trpBA', 'chuA', 'TspE4.C2', 'arpA', 'ArpAgpE']	['+', '+', '-', '+']	['ArpAgpE']	E	AVC64.fasta_mash_screen.tab	Unknown	F2:A-:B1
AVC65	SAMN09579981	No	No	462	cardiovascular	2008	Chicken	AVC	1	ecoli	973	adk(154)	fumC(187)	gyrB(22)	icd(52)	mdh(130)	purA(129)	recA(4)	973	fimH26	-	O11	H15	O11:H15	-	Based on 3 allele(s)	wzx:1;wzy:0.69;fliC:1;	O11-3-wzx;O11-6-wzy;H15-1-fliC-origin;	100;100;100;	100;69;100;	contig00021;contig00026;contig00016;	1005-2240;67672-68519;90819-92507;	1236;848;1689;	v1.0 (11-03-2020)	-	1	0	0	1	1	0	D	['ybgD', 'trpA', 'trpBA', 'chuA', 'arpA', 'trpAgpC']	['+', '+', '-', '-']	['trpAgpC']	D	AVC65.fasta_mash_screen.tab	Unknown	F24:A-:B8
AVC7	SAMN09579959	No	No	463	musculo-skeletal	2007	Chicken	AVC	1	ecoli	3998	adk(6)	fumC(29)	gyrB(22)	icd(1)	mdh(11)	purA(8)	recA(7)	Other	fimH86	-	-	H2	-:H2	-	Based on 1 allele(s)	fliC:1;	H2-2-fliC-origin;	100;	100;	contig00002;	292764-294257;	1494;	v1.0 (11-03-2020)	-	1	0	1	1	0	0	B1	['ybgD', 'trpA', 'trpBA', 'TspE4.C2', 'arpA', 'trpAgpC']	['+', '-', '-', '+']	['trpAgpC']	B1	AVC7.fasta_mash_screen.tab	Unknown	F24:A-:B1
AVC77	SAMN09579982	No	No	464	mixed or systemic	2008	Poultry animal (variety unknown)	AVC	1	ecoli	117	adk(20)	fumC(45)	gyrB(41)	icd(43)	mdh(5)	purA(32)	recA(2)	117	fimH97	-	O111	H4	O111:H4	-	Based on 3 allele(s)	wzx:1;wzy:1;fliC:1;	O111-12-wzx;O111-24-wzy;H4-2-fliC-origin;	100;100;100;	100;100;100;	contig00055;contig00055;contig00029;	6112-7377;5070-6122;42780-43829;	1266;1053;1050;	v1.0 (11-03-2020)	-	1	0	0	0	1	0	G	['ybgD', 'trpA', 'trpBA', 'chuA', 'trpAgpC']	['-', '+', '-', '-']	['trpAgpC']	G	AVC77.fasta_mash_screen.tab	Unknown	C4:A-:B1
AVC79	SAMN09579983	No	No	465	mixed or systemic	2008	Turkey	AVC	1	ecoli	117	adk(20)	fumC(45)	gyrB(41)	icd(43)	mdh(5)	purA(32)	recA(2)	117	fimH97	-	O36	H4	O36:H4	-	Based on 3 allele(s)	wzx:1;wzy:0.999;fliC:1;	O36-8-wzx;O36-18-wzy;H4-2-fliC-origin;	100;99.92;100;	100;100;100;	contig00001;contig00001;contig00011;	37178-38422;34388-35644;40802-41851;	1245;1257;1050;	v1.0 (11-03-2020)	-	1	0	0	0	1	0	G	['ybgD', 'trpA', 'trpBA', 'chuA', 'trpAgpC']	['-', '+', '-', '-']	['trpAgpC']	G	AVC79.fasta_mash_screen.tab	Unknown	F2:A-:B1
AVC8	SAMN09579960	No	No	466	cardiovascular	2007	Turkey	AVC	1	ecoli	429	adk(97)	fumC(40)	gyrB(93)	icd(13)	mdh(23)	purA(28)	recA(66)	429	fimH20	-	O2	H1	O2:H1	-	Based on 3 allele(s)	wzx:1;wzy:1;fliC:1;	O2-6-wzx;O2-14-wzy;H1-5-fliC;	100;100;100;	100;100;100;	contig00032;contig00032;contig00010;	10440-11702;13414-14376;111456-113243;	1263;963;1788;	v1.0 (11-03-2020)	High similarity O-antigen group 7:O2/O50 as per A.Iguchi et.al (PMID: 25428893)	1	0	1	0	1	1	B2	['trpA', 'trpBA', 'chuA', 'yjaA', 'TspE4.C2', 'trpAgpC']	['-', '+', '+', '+']	['trpAgpC']	B2	AVC8.fasta_mash_screen.tab	Unknown	C4:A-:B20
AVC80	SAMN09579984	No	No	467	mixed or systemic	2008	Chicken	AVC	1	ecoli	117	adk(20)	fumC(45)	gyrB(41)	icd(43)	mdh(5)	purA(32)	recA(2)	117	fimH97	-	O78	H4	O78:H4	-	Based on 3 allele(s)	wzx:0.999;wzy:1;fliC:1;	O78-4-wzx;O78-5-wzy;H4-2-fliC-origin;	99.929;100;100;	100;100;100;	contig00006;contig00006;contig00014;	24024-25439;28166-29287;40802-41851;	1416;1122;1050;	v1.0 (11-03-2020)	-	1	0	0	0	1	0	G	['ybgD', 'trpA', 'trpBA', 'chuA', 'trpAgpC']	['-', '+', '-', '-']	['trpAgpC']	G	AVC80.fasta_mash_screen.tab	Unknown	C4:A-:B1
AVC91	SAMN09579985	No	No	468	mixed or systemic	2009	Poultry animal (variety unknown)	AVC	1	ecoli	973	adk(154)	fumC(187)	gyrB(22)	icd(52)	mdh(130)	purA(129)	recA(4)	973	fimH26	-	O11	H15	O11:H15	-	Based on 3 allele(s)	wzx:1;wzy:1;fliC:1;	O11-3-wzx;O11-6-wzy;H15-1-fliC-origin;	100;100;100;	100;100;100;	contig00015;contig00015;contig00016;	73018-74253;74984-76219;37569-39257;	1236;1236;1689;	v1.0 (11-03-2020)	-	1	0	0	1	1	0	D	['ybgD', 'trpA', 'trpBA', 'chuA', 'arpA', 'trpAgpC']	['+', '+', '-', '-']	['trpAgpC']	D	AVC91.fasta_mash_screen.tab	Unknown	F24:A-:B8
AVC94	SAMN09579986	No	No	469	reproductive	2009	Poultry animal (variety unknown)	AVC	1	ecoli	1125	adk(6)	fumC(4)	gyrB(15)	icd(18)	mdh(24)	purA(26)	recA(7)	Other	fimH547	-	O81	H19	O81:H19	-	Based on 3 allele(s)	wzx:0.999;wzy:1;fliC:1;	O81-1-wzx-origin;O81-2-wzy-origin;H19-4-fliC;	99.923;100;99.945;	100;100;100;	contig00024;contig00024;contig00002;	42263-43564;45513-46742;205486-207317;	1302;1230;1832;	v1.0 (11-03-2020)	-	1	0	1	1	0	0	B1	['ybgD', 'trpA', 'trpBA', 'TspE4.C2', 'arpA', 'trpAgpC']	['+', '-', '-', '+']	['trpAgpC']	B1	AVC94.fasta_mash_screen.tab	Unknown	C4:A-:B1
AVC96	SAMN09579987	No	No	470	mixed or systemic	2009	Chicken	AVC	1	ecoli	117	adk(20)	fumC(45)	gyrB(41)	icd(43)	mdh(5)	purA(32)	recA(2)	117	fimH97	-	O78	H4	O78:H4	-	Based on 3 allele(s)	wzx:1;wzy:1;fliC:1;	O78-1-wzx-origin;O78-2-wzy-origin;H4-2-fliC-origin;	100;100;100;	100;100;100;	contig00006;contig00006;contig00011;	24429-25844;28571-29692;88856-89905;	1416;1122;1050;	v1.0 (11-03-2020)	-	1	0	0	0	1	0	G	['ybgD', 'trpA', 'trpBA', 'chuA', 'trpAgpC']	['-', '+', '-', '-']	['trpAgpC']	G	AVC96.fasta_mash_screen.tab	Unknown	F24:A-:B1
AVC97	SAMN09579988	No	No	471	mixed or systemic	2009	Chicken	AVC	1	ecoli	79	adk(37)	fumC(38)	gyrB(19)	icd(32)	mdh(17)	purA(7)	recA(26)	Other	fimH27	-	O2/50	H4	O2/O50:H4	-	Based on 3 allele(s)	wzx:1;wzy:1;fliC:1;	O2-1-wzx-origin;O2-2-wzy-origin;H4-2-fliC-origin;	100;100;100;	100;100;100;	contig00001;contig00001;contig00003;	40227-41489;37552-38514;276655-277704;	1263;963;1050;	v1.0 (11-03-2020)	High similarity O-antigen group 7:O2/O50 as per A.Iguchi et.al (PMID: 25428893)	1	0	1	0	1	1	B2	['trpBA', 'chuA', 'yjaA', 'TspE4.C2', 'trpAgpC']	['-', '+', '+', '+']	['trpAgpC']	B2	AVC97.fasta_mash_screen.tab	Unknown	F24:A-:B1
AVC98	SAMN09579989	No	No	472	mixed or systemic	2009	Chicken	AVC	1	ecoli	1640	adk(6)	fumC(31)	gyrB(4)	icd(28)	mdh(1)	purA(1)	recA(2)	Other	fimH31	-	O78	H26	O78:H26	-	Based on 3 allele(s)	wzx:1;wzy:0.999;fliC:1;	O78-1-wzx-origin;O78-2-wzy-origin;H26-4-fliC;	100;99.911;100;	100;100;100;	contig00021;contig00021;contig00001;	69986-71401;74128-75249;348234-349906;	1416;1122;1673;	v1.0 (11-03-2020)	-	1	0	1	1	1	0	E	['trpA', 'trpBA', 'chuA', 'TspE4.C2', 'arpA', 'ArpAgpE']	['+', '+', '-', '+']	['ArpAgpE']	E	AVC98.fasta_mash_screen.tab	Unknown	C4:A-:B1
[truncated: 1,261 more columns]
