# Supplementary material for: Whole Genome Sequencing of Avian Pathogenic Escherichia coli Causing Bacterial Chondronecrosis and Osteomyelitis in Australian Poultry
Source: Microorganisms. 2023 Jun 6;11(6):1513. doi: 10.3390/microorganisms11061513 (PMC10302171; doi:10.3390/microorganisms11061513)
Supplement: Supplementary file 1 [file microorganisms-11-01513-s001.zip › Table S2.xlsx]

## Sheet: Supplementary Table 2
IncF RST	AVC	BCO	Total
F18:A-:B1	38/95 (40%)	73/205 (36%)	111/300 (36%)
F18:A-:B20	9/95 (10%)	0/205 (0%)	9/300 (4%)
F18:A-:B40	1/95 (2%)	0/205 (0%)	1/300 (0%)
F18:A-:B8	1/95 (2%)	3/205 (2%)	4/300 (2%)
F-:A-:B1	1/95 (2%)	0/205 (0%)	1/300 (0%)
F-:A1:B1	1/95 (2%)	3/205 (2%)	4/300 (2%)
F2:A-:B1	11/95 (12%)	11/205 (6%)	22/300 (8%)
F24:A-:B-	2/95 (2%)	2/205 (0%)	4/300 (2%)
F24:A-:B1	8/95 (8%)	46/205 (22%)	54/300 (18%)
F24:A-:B40	4/95 (4%)	2/205 (0%)	6/300 (2%)
F24:A-:B73	1/95 (2%)	0/205 (0%)	1/300 (0%)
F24:A-:B8	7/95 (8%)	0/205 (0%)	7/300 (2%)
F33:A-:B-	1/95 (2%)	0/205 (0%)	1/300 (0%)
F35:A-:B-	1/95 (2%)	0/205 (0%)	1/300 (0%)
F4:A-:B1	1/95 (2%)	25/205 (12%)	26/300 (8%)
F4:A-:B10	1/95 (2%)	0/205 (0%)	1/300 (0%)
F40:A-:B1	4/95 (4%)	0/205 (0%)	4/300 (2%)
F64:A-:B27	1/95 (2%)	0/205 (0%)	1/300 (0%)
F76:A-:B1	1/95 (2%)	4/205 (2%)	5/300 (2%)
F82:A-:B1	1/95 (2%)	0/205 (0%)	1/300 (0%)
F18:A-:B-	0/95 (0%)	1/205 (0%)	1/300 (0%)
F18:A-:B6	0/95 (0%)	4/205 (2%)	4/300 (2%)
F18:A6:B1	0/95 (0%)	1/205 (0%)	1/300 (0%)
F18:A6:B8	0/95 (0%)	3/205 (2%)	3/300 (0%)
F-:A-:B-	0/95 (0%)	3/205 (2%)	3/300 (0%)
F24:A-:B23	0/95 (0%)	2/205 (0%)	2/300 (0%)
F24:A-:B53	0/95 (0%)	4/205 (2%)	4/300 (2%)
F29:A-:B-	0/95 (0%)	1/205 (0%)	1/300 (0%)
F29:A-:B53	0/95 (0%)	6/205 (2%)	6/300 (2%)
F33:A-:B40	0/95 (0%)	1/205 (0%)	1/300 (0%)
F76:A-:B53	0/95 (0%)	2/205 (0%)	2/300 (0%)
F95:A-:B-	0/95 (0%)	8/205 (4%)	8/300 (2%)
