# Supplementary material for: Whole Genome Sequencing of Avian Pathogenic Escherichia coli Causing Bacterial Chondronecrosis and Osteomyelitis in Australian Poultry
Source: Microorganisms. 2023 Jun 6;11(6):1513. doi: 10.3390/microorganisms11061513 (PMC10302171; doi:10.3390/microorganisms11061513)
Supplement: Supplementary file 1 [file microorganisms-11-01513-s001.zip › Table S3.xlsx]

## Sheet: Sheet1
Gene	Non-unique Gene name	Annotation	APECREP-BCO with gene	APECcolibac with gene	APECREP-BCO without gene	APECcolibac without gene	Sensitivity	Specificity	Odds ratio	p-value*
group_2544	xerC_6	Tyrosine recombinase	6	78	60	17	9.09	17.89	0.02	1.7e-17
		XerC
group_4717	emrE	Multidrug transporter	2	61	64	34	3.03	35.79	0.02	2.7e-13
		EmrE
group_3787		Hypothetical	2	60	64	35	3.03	36.84	0.02	2.7e-13
		protein
folP_2	folP_2	Dihydropteroate synthase	2	60	64	35	3.03	36.84	0.02	2.7e-13
group_6608		Hypothetical	4	52	62	43	6.06	45.26	0.05	5.9e-08
		protein
group_6432		Hypothetical	5	49	61	46	7.58	48.42	0.08	2.1e-06
		protein
tetA	tetA	Tetracycline resistance protein class C	6	51	60	44	9.09	46.32	0.09	2.2e-06
group_4547		Hypothetical	6	51	60	44	9.09	46.32	0.09	2.2e-06
		protein
tetR_2~~~tetR	tetR_2;tetR	Tetracycline repressor protein class A from transposon 1721	6	50	60	45	9.09	47.37	0.09	4.6e-06
group_6177	dhfrI	Dihydrofolate reductase type 1	6	49	60	46	9.09	48.42	0.09	9.8e-06
Table 2 – Over and underrepresented genes amongst APECREP-BCO and APECcolibac genomes. * - Benjamini-Hochberg adjusted p-value
