# Supplementary material for: Whole Genome Sequencing of Avian Pathogenic Escherichia coli Causing Bacterial Chondronecrosis and Osteomyelitis in Australian Poultry
Source: Microorganisms. 2023 Jun 6;11(6):1513. doi: 10.3390/microorganisms11061513 (PMC10302171; doi:10.3390/microorganisms11061513)
Supplement: Supplementary file 1 [file microorganisms-11-01513-s001.zip › Table_S4.xlsx]

## Sheet: Sheet1
Gene	Non-unique Gene name	Annotation	Number_pos_present_in	Number_neg_present_in	Number_pos_not_present_in	Number_neg_not_present_in	Sensitivity	Specificity	Odds_ratio	Naive_p	Bonferroni_p	Benjamini_H_p
group_5122		hypothetical protein	3	7	54	2	5.26316	22.2222	0.015873	5.06104e-06	0.0387271	0.0314103
group_1561		hypothetical protein	0	5	57	4	0	44.4444	0	1.40988e-05	0.107884	0.0314103
group_1551		hypothetical protein	0	5	57	4	0	44.4444	0	1.40988e-05	0.107884	0.0314103
group_5994		hypothetical protein	48	1	9	8	84.2105	88.8889	42.6667	3.28388e-05	0.251283	0.0314103
lsrD_2	lsrD_2	Autoinducer 2 import system permease protein LsrD	48	1	9	8	84.2105	88.8889	42.6667	3.28388e-05	0.251283	0.0314103
rbsC_3	rbsC_3	Ribose import permease protein RbsC	48	1	9	8	84.2105	88.8889	42.6667	3.28388e-05	0.251283	0.0314103
lsrB_2	lsrB_2	Autoinducer 2-binding protein LsrB	48	1	9	8	84.2105	88.8889	42.6667	3.28388e-05	0.251283	0.0314103
group_1979	rbsA_2	Ribose import ATP-binding protein RbsA	48	1	9	8	84.2105	88.8889	42.6667	3.28388e-05	0.251283	0.0314103
